# Supplementary material for: Convergent and selective representations of pain, appetitive processes, aversive processes, and cognitive control in the insula
Source: Nat Commun. 2026 Apr 14;17:5186. doi: 10.1038/s41467-026-71568-9 (PMC13254212; doi:10.1038/s41467-026-71568-9)
Supplement: Supplementary file 4 — Source Data [file 41467_2026_71568_MOESM4_ESM.xlsx]

## Sheet: Fig 1a
Pain	Appetitive	Aversive	Cognitive
0.369922	0.585381	-0.678294	0.103749
0.00563014	0.16253	0.758249	-1.07752
0.989543	0.102478	-0.368121	-0.132841
0.197797	-0.163433	-0.790865	-0.584593
0.105191	1.33339	-0.137594	-0.75035
-0.0125655	0.662425	0.739269	-0.191208
0.0667587	0.532317	-0.56592	-0.514078
0.46675	0.43862	-0.40773	-0.546137
0.311868	-0.419024	-0.102187	0.02171
0.764569	0.982662	-0.401981	0.0255994
0.763203	0.585381	0.188431	-0.760962
0.570207	0.358342	0.463317	0.643923
0.766404	1.47311	0.188814	-0.408168
0.469506	0.950878	-0.620194	0.496609
0.377499	0.276664	-0.470361	-0.4111
-0.256429	0.17672	-0.22968	0.415355
0.995207	1.05962	0.141579	0.944495
0.593868	-0.320265	0.332106	0.383643
0.9611	-0.147943	1.24959	0.556312
0.847844	0.870567	0.760826	0.547935
0.342417	1.62564	0.606965	-0.121022
1.28303	-1.37545	-0.484343	0.607648
0.618923	0.337029	0.444275	0.178608
0.477617	0.399227	-0.467806	0.810638
0.037279	0.388193	-0.173426	0.353678
0.133746	0.753645	-0.202986	-0.21619
0.649491	0.160407	-0.101033	1.89172
-0.286172	1.02347	0.572479	0.463128
0.58782	0.593174	0.0965595	0.248769
1.11816	-0.594932	-0.892503	-0.154464
1.63579	1.02502	0.42548	1.24133
1.78684	-0.0578867	0.0370582	1.05426
0.477238	0.164444	-0.0229869	0.235795
1.35191	-0.214482	1.12858	0.0745917
1.12151	1.03664	0.497137	0.115055
2.32142	0.535416	0.0606396	-0.563632
0.0125092	0.158245	-0.38374	-0.498944
0.970649	-0.00114392	0.228595	0.804819
1.52235	0.960594	0.152648	0.969656
0.918366	-0.242347	-0.530381	0.00597515
0.77095	0.158618	0.343744	0.412423
1.52616	-0.666647	-0.362812	0.50496
1.43059	0.687352	0.0703096	0.436223
1.32298	0.316886	-0.793966	-0.343493
1.30394	1.33582	0.450851	0.922703
1.30166	0.634947	0.480404	0.0669043
0.722024	0.906029	0.851682	0.535126
0.9094	0.190775	0.280821	0.158105
0.721466	0.184576	0.356286	0.764959
0.942427	-0.0105025	0.967275	0.545483
-0.110366	0.26022	0.72803	-0.311988
0.247654	1.06461	1.0932	-0.10692
-0.407354	0.265579	0.164335	-0.240101
0.277515	-0.844362	1.61626	0.325985
-0.271282	0.61014	-0.412864	0.15569
0.489243	0.798819	0.231389	-0.119021
0.631181	0.860501	0.0460557	0.302288
0.405001	0.260371	0.957861	0.343226
0.0556725	0.309317	-0.0807627	0.338349
0.27407	0.245085	0.568193	-0.135844
0.0336197	1.19708	1.36388	-0.115566
0.0461113	-0.141615	0.738367	0.36893
0.856066	0.0177546	1.33312	0.0336841
0.0921967	1.19907	2.18845	-0.406831
1.027	0.458	-0.604803	0.200616
0.142897	0.550414	0.678354	-0.00485917
0.6739	-1.00207	1.18585	-0.0185819
1.90183	0.0109198	1.16396	0.340507
-1.05819	0.419286	0.748804	0.807002
-0.356698	0.553377	-0.51689	0.200073
0.405869	0.0658758	1.19004	0.246503
0.912409	-0.259832	0.900928	0.150013
-0.608568	1.1188	0.0568929	-0.0801633
0.00483081	1.17037	0.516648	0.360956
0.276499	0.511268	0.373003	-0.0195342
1.64031	-0.360005	0.198333	-0.11899
2.02729	1.1461	0.252704	0.722655
2.44364	0.32761	-0.66177	0.258728
2.73875	-0.026051	0.76468	-0.269429
1.16823	0.707544	0.586451	0.657801
1.15613	0.673334	1.64049	-0.192577
0.436548	0.290037	0.570285	-0.224544
1.58892	-0.700066	-0.571029	-0.321744
1.43025	-0.26929	0.268988	-0.157316
2.08832	0.018922	0.251135	-0.714727
2.20846	0.372575	0.00173018	-0.37083
0.816633	-0.0755712	-0.369178	-0.387446
1.80696	-0.553871	0.063883	-0.213048
0.722859	-0.536639	0.00331994	-2.05479
0.940723	0.900643	0.137828	0.696183
1.00555	0.976845	-0.168925	-0.222507
0.111022	1.2805	0.833763	-0.164828
0.227362	0.715463	0.211599	-0.835662
-0.698084	0.807596	0.510821	0.261592
0.980622	1.03178	0.375767	-0.0831661
0.29882	0.266856	-0.812436	0.210399
0.215888	1.36189	0.402797	-0.350939
1.00005	-0.76876	0.365344	0.0790696
1.90516	-0.151036	-0.400402	-0.00117808
0.299359	-0.656322	1.04205	0.413051
0.359749	0.478992	1.16022	0.48634
2.15261	-0.478768	-0.172849	0.560219
-0.271896	0.355586	0.850234	-0.23
1.5392	0.9498	-0.0249158	-0.690293
0.36281	0.169587	-0.319986	0.206979
0.630227	0.986303	-0.461675	-0.727621
1.25576	0.284025	0.0981653	-0.188415
0.799298	0.251874	0.225214	-0.751647
1.39539	0.18366	0.0625549	1.31911
0.79999	0.88243	0.368415	0.508098
1.66638	0.815559	0.0318137	-0.175768
0.605668	0.538457	-0.478978	0.031357
0.321771	0.529484	-1.44588	0.724944
0.255044	0.569352	-0.758881	-0.00848042
0.815184	0.982342	-0.30718	0.564293
-0.411935	0.0680472	0.528849	-0.552988
1.10291	0.267008	0.0141688	1.69671
1.89919	0.195811	0.160559	0.778245
0.965449	1.30219	0.579278	0.416976
0.384484	0.231729	-0.258051	0.621583
-0.139206	0.429403	-0.906975	-0.0229086
-0.22471	-1.7847	0.517645	1.90489
0.337683	1.22802	-0.674084	0.334487
0.858792	0.823697	-0.302208	-0.31461
0.926014	0.330554	0.0853407	0.665287
0.955442	-0.0541264	0.390343	-0.103297
0.341786	-0.575392	-0.373252	0.117558
0.112745	1.09616	-0.182697	-0.0808076
0.462544	0.862878	-0.187805	0.576455
1.23714	-0.153567	0.229005	0.54915
1.02169	-0.0816245	-0.505302	0.427219
0.161828	1.24048	-0.0613781	-0.590515
-0.271662	1.2009	-0.176847	-0.969093
0.352575	-1.50294	-0.263717	-0.217172
0.230804	0.150039	1.19073	0.0734237

## Sheet: Fig 4b
Pain-selective
Lowest		Highest
Z(r)	Terms	Z(r)	Terms
-2.62342	sound	3.41745	pain
-2.43043	sequences	2.98432	somatosensory
-2.34335	read	2.93367	noxious
-2.3314	word	2.68214	stimulation
-2.31936	auditory	2.5808	painful
-2.26289	music	2.35174	painrelated
-2.25881	musical	2.25276	amount
-2.24524	speech	2.23786	unpleasantness
-2.12977	phonological	2.16456	sensory
-2.01482	adhd	2.15125	temperature
Appetitive-selective
Lowest		Highest
Z(r)	Terms	Z(r)	Terms
-2.81309	hands	3.04482	incorrect
-2.4634	syllables	2.59045	cocaine
-2.46291	color	2.50687	endogenous
-2.30323	noun	2.4147	relational
-2.2604	tapping	2.28171	intentional
-2.1746	knowledge	2.16231	da
-2.13458	discrimination	2.15338	incentive
-2.12892	visual	2.1438	reward
-2.12596	limb	2.08238	contexts
-2.07287	visuomotor	2.06591	abilities
Aversive-selective
Lowest		Highest
Z(r)	Terms	Z(r)	Terms
-3.26119	knowledge	3.1015	masked
-2.8152	noise	2.61957	amount
-2.80666	lexical	2.54173	past
-2.80359	discrimination	2.2603	automatic
-2.73224	adaptation	2.25384	pleasant
-2.40827	reading	2.10285	neutral
-2.37436	comprehension	2.06738	mask
-2.37321	phonological	2.0608	conditioning
-2.36276	word	2.0519	awareness
-2.32702	words	2.02693	emotionally
Cognitive-selective
Lowest		Highest
Z(r)	Terms	Z(r)	Terms
-3.8736	schizophrenic	2.94924	muscle
-3.057	awareness	2.74629	incorrect
-2.55074	manipulation	2.63109	taskrelated
-2.4064	retrieved	2.52058	stress
-2.3423	expectancy	2.51814	images
-2.33945	experience	2.49629	eye
-2.21246	oral	2.42157	violation
-2.12923	unpleasant	2.27184	food
-2.12268	conscious	2.22307	topdown
-2.10676	readers	2.12876	decision
Domain-general
Lowest		Highest
Z(r)	Terms	Z(r)	Terms
-2.43006	mental	3.09183	somatosensory
-2.38378	expression	3.05908	inhibition
-2.13652	memories	3.02355	anticipation
-1.91912	comprehension	2.86107	tactile
-1.89921	faces	2.63048	inhibitory
-1.8925	remember	2.50552	stimulation
-1.88038	recognition	2.38682	psychophysical
-1.84853	autism	2.35235	nogo
-1.8424	face	2.3382	go
-1.81561	verbal	2.33379	pain

## Sheet: Fig 5b
Networks	Cognitive-selective	Aversive-selective	Appetitive-selective	Pain-selective	Domain_general
Visual	1.37615	0	8.33333	0.862279	0
Somatomotor	0.241429	2.0922	0	58.879	4.37365
Dorsal Attention	35.14	0	47.2222	3.09932	2.24082
Ventral Attention	7.68952	4.32624	8.33333	31.3593	27.0788
Limbic	0.350072	44.6454	16.6667	0.520621	0.134989
Frontoparietal	50.1449	1.59574	19.4444	2.71699	45.8693
Default	5.05794	47.3404	0	2.56243	20.3024

## Sheet: Fig 7a
NT_Map	Pain_mean	Pain_SE	Appt_mean	Appt_SE	Aver_mean	Aver_SE	Cog_mean	Cog_SE	Gen_mean	Gen_SE
GABAa***	0.216451	0.0197592	0.040248	0.0223731	0.0754696	0.0249161	-0.0456093	0.0253107	0.17096	0.0376532
GABAabz***	0.143351	0.0178932	0.068665	0.0246245	0.0224329	0.0141746	0.0963026	0.021951	0.0388984	0.0168383
M1***	0.247919	0.0190285	0.078293	0.0278899	0.0641348	0.0159171	0.00789474	0.0206302	0.154344	0.027257
VAChT***	0.123662	0.0121177	0.067032	0.0246374	0.00898608	0.00411173	0.0216572	0.0120634	0.00883326	0.00542156
VAChT***	0.0980858	0.0119422	0.0851428	0.0331006	-0.0027752	0.00644107	0.0450033	0.0162174	-0.0156927	0.00600727
VAChT***	0.10801	0.0123549	0.0837603	0.0328712	-0.00610986	0.0122861	0.040129	0.0150279	-0.00619657	0.0113077
a4b2***	0.0192599	0.0204308	0.00889877	0.0182055	-0.116123	0.0371196	0.116687	0.0141922	0.0213436	0.0283827
CB1***	0.207001	0.0198932	0.0671001	0.0245127	0.0255262	0.0184613	-0.00727141	0.0233678	0.177836	0.0358802
CB1***	0.238882	0.0228712	0.073466	0.0222319	0.111331	0.0220811	0.00649306	0.0186849	0.157912	0.0299027
D1***	0.198491	0.0177277	0.0825953	0.0288396	0.0449836	0.0185173	-0.00893123	0.0181162	0.0800535	0.022242
D2***	0.0955461	0.0115721	0.086945	0.032628	0.0200874	0.00847724	0.0787594	0.0216468	0.01174	0.00550754
D2***	0.0900914	0.0120409	0.0889313	0.0401786	0.0437062	0.0136792	0.08313	0.0248988	0.0261297	0.00880005
D2***	0.14175	0.013346	0.0864319	0.0308253	0.0491378	0.00888858	0.0498551	0.0148445	0.0375125	0.00868786
D2***	0.0594932	0.0120099	0.0441812	0.0180133	-0.0117235	0.00499553	0.0603034	0.0152963	-0.0292817	0.00641664
DAT***	0.10092	0.0171485	0.101659	0.0434036	-0.00868295	0.0106428	0.0844898	0.0188082	-0.0196959	0.00797223
DAT***	0.196596	0.0164286	0.0941634	0.025893	0.0414831	0.0135753	0.165658	0.0209498	0.0314031	0.012783
mGluR5***	0.185311	0.0192367	0.0732735	0.0261078	0.0152272	0.0309714	0.0510077	0.0234477	0.0977692	0.0413028
mGluR5***	0.26235	0.0202768	0.0533532	0.0206799	0.0618629	0.0204322	0.0292211	0.0188223	0.17541	0.0380504
mGluR5***	0.275868	0.0205972	0.0632451	0.0210563	0.0750952	0.0144826	0.0549055	0.015404	0.182747	0.0339211
H3***	0.201049	0.0177379	0.0866072	0.0343069	0.0800935	0.0218916	0.0544269	0.0190351	0.133823	0.0255541
NET***	0.168895	0.0246439	0.0524073	0.0274569	-0.0438821	0.0157869	-0.016241	0.0198507	0.0166211	0.0305377
NET***	0.267553	0.025339	0.0504664	0.0196906	-0.0110896	0.0172226	-0.0341682	0.0223481	0.125774	0.030202
MOR***	0.225984	0.0181925	0.0673232	0.0218543	0.0819748	0.0303511	0.0152304	0.0227027	0.137132	0.0369762
MOR***	0.224597	0.0193206	0.08022	0.0195334	0.107021	0.0232092	0.0902547	0.0198236	0.161744	0.0343738
5HT1a***	0.180776	0.0264318	0.0875407	0.0332861	0.0599882	0.0145681	0.048635	0.0131787	0.0642322	0.0211748
5HT1a***	0.242408	0.0248637	0.0679633	0.0225388	0.118071	0.0203009	-0.0194127	0.0172297	0.157744	0.0327395
5HT1b***	0.0700554	0.0135085	0.0191917	0.0188309	0.00477858	0.0255806	0.109735	0.0199868	0.105329	0.0315165
5HT1b***	0.187389	0.0172391	0.04195	0.0112194	0.0475798	0.0266878	0.0674743	0.025695	0.195688	0.0417914
5HT1b***	0.0228904	0.0193482	-0.00840054	0.0178892	-0.0476165	0.0252961	-0.0899118	0.02003	0.206011	0.0455549
5HT2a***	0.185873	0.0186028	0.0216817	0.0265806	0.0440681	0.0152762	-0.0306683	0.0246305	0.137799	0.036385
5HT2a***	0.100509	0.0129502	0.00713243	0.0280439	-0.000695824	0.0144608	0.0718865	0.0191881	0.0761607	0.0239077
5HT2a***	0.158041	0.02379	0.012246	0.0134438	0.133536	0.0228305	0.0108851	0.0162245	0.242746	0.0444823
5HT4***	0.0914118	0.0114261	0.044383	0.0203339	0.00251977	0.0034267	0.0372448	0.0148446	0.0320195	0.0103975
5HT6***	0.220916	0.018652	0.0909047	0.0295154	0.0539685	0.0130522	0.100742	0.0158072	0.129686	0.0271848
5HTT***	0.207948	0.0245274	0.0978584	0.0351227	0.0735232	0.0190401	0.00320532	0.0170678	0.0368093	0.0111249
5HTT***	0.154462	0.0245895	0.0935918	0.0309013	0.0539748	0.0128766	0.0377108	0.0104521	0.0224451	0.0107519

## Sheet: Supp Fig 6
Pain-selective
Study_1	Study_2	Study_3	Study_4	Study_5	Study_6	Study_7	Study_8	Study_9	Study_10	Study_11	Study_12	Study_13	Study_14	Study_15	Study_16	Study_17	Study_18	Study_19	Study_20	Study_21	Study_22	Study_23	Study_24	Study_25	Study_26	Study_27	Study_28	Study_29	Study_30	Study_31	Study_32	Study_33	Study_34	Study_35	Study_36
0.354953	0.449603	0.88814	0.443898	0.868796	0.376335	0.716508	0.578542	0.133255	-0.151076	-0.0700229	-0.152012	0.307082	-0.275793	-0.555277	-0.366322	-0.0563303	0.0199166	-0.615761	-0.856805	0.138747	-0.688297	0.0218425	0.506096	-0.590576	-0.65843	-0.995198	-0.680905	-0.199553	-0.862392	0.0811393	-0.504187	-0.408563	0.5699	-0.323267	-0.209861
0.503814	0.0597605	0.290431	0.465426	0.125531	0.368247	0.811949	0.976923	0.458392	-0.329186	0.231105	-0.143813	-0.270942	-0.45122	-0.257023	0.253472	-0.471034	-0.580837	-0.427125	-0.0870487	-0.49131	0.127828	0.603617	-0.226477	-0.279338	-0.414694	0.11177	-0.45345	-0.0793896	-0.719586	-0.105334	-0.368174	-0.533371	-0.412635	0.4549	-0.405024
0.429497	0.166566	0.81559	0.408837	0.395622	-0.155966	0.280241	0.8931	0.404932	0.0115757	0.25124	-0.256654	0.369137	0.0299953	-0.421527	0.239086	-0.456245	0.270503	-0.592985	-0.12679	-0.632899	0.185683	0.00630446	0.130303	-0.78177	0.220303	-0.149385	-0.396377	-0.219895	-0.779333	-0.251629	-0.290476	-0.553333	-0.0941906	0.321041	-0.216823
-0.218398	0.392337	0.577947	0.852998	0.28754	0.127831	0.159049	0.635034	0.283396	-0.54371	-0.0364466	-0.0895447	-0.68941	-0.489661	0.149892	0.332456	-0.482171	-0.45341	-0.821138	-0.189469	0.104181	-0.0802412	-0.234719	0.760324	-0.280693	-0.567569	-0.529157	-0.33656	0.182332	-0.873003	0.0849267	-0.356481	-0.734801	-0.449523	-0.226154	0.623125
0.0561322	0.389046	0.711236	0.466105	0.417923	0.373833	0.799613	0.870633	0.165091	-0.188459	0.363597	-0.000621264	-0.202987	-0.340295	-0.360543	-0.0614384	-0.49832	-0.206432	-0.0384523	-0.341888	-0.786314	0.436604	-0.59152	0.139221	-0.00881836	-0.572423	-0.172719	-0.272675	-0.0922987	-0.603478	0.243273	-0.401126	-0.342428	-0.34794	-0.262669	-0.274136
0.268125	0.140911	0.613111	0.234922	0.552194	0.275045	0.676879	0.841111	0.284378	-0.249372	0.0176042	-0.488356	0.0994775	0.171348	0.450682	-0.424932	-0.491121	-0.497218	-0.304652	-0.375235	-0.430812	-0.160221	0.1486	-0.11584	-0.515829	0.0351462	-0.0409877	-0.731432	-0.218074	-0.704706	-0.360091	-0.904982	-0.042242	-0.203178	-0.561064	0.351034
0.0451306	0.276838	0.33504	0.466773	0.796651	0.685168	0.210915	0.486546	0.691301	-0.199956	-0.0552324	0.280096	0.0334611	-0.252947	0.474138	-0.0455025	-0.264404	-0.552514	-0.358694	-0.325635	-0.484263	0.0892666	0.123275	0.475216	-0.630452	-0.478168	-0.122994	-0.116657	-0.505017	-0.813746	0.0170691	-0.219874	-0.260634	-0.0958243	-0.713527	-0.068151
0.260179	0.228022	0.323193	0.5814	0.323267	0.208644	0.475978	0.149496	0.188022	0.0398737	0.167952	0.0867113	-0.955884	-0.55769	-0.386141	-0.287203	-0.436971	-0.18791	-0.7288	-0.370055	-0.561614	-0.367811	-0.486935	0.0544767	-0.345112	-0.589397	0.0626689	-0.7126	-0.361886	-0.396624	-0.304772	-0.358598	0.335459	0.264963	0.497811	-0.586112
0.0286102	0.299936	0.635801	0.261579	-0.0600207	0.515736	0.621104	0.570103	0.702144	-0.332064	-0.160699	-0.234715	-0.273489	-0.371364	0.0987352	-0.411662	0.063257	-0.268483	-0.322142	-0.335291	0.27711	0.0200015	-0.525503	-0.0974848	-0.613216	-0.127305	0.500093	-0.670578	0.140872	-0.84326	0.00333201	-0.515654	-0.262519	0.382685	-0.513207	-0.242381
0.156379	-0.055336	0.717887	0.214924	0.0772298	0.310048	0.436724	1.03641	0.516103	-0.342734	-0.193266	-0.375119	-0.114201	-0.229867	-0.122886	-0.37359	-0.438512	0.0200097	-0.677977	-0.464077	-0.21908	0.181003	0.055102	-0.618751	-0.411945	-0.175982	0.0343647	-0.866986	-0.134098	-0.572404	0.166819	-0.108374	-0.723406	-0.312488	-0.0328484	0.586966
0.172711	-0.194654	0.808825	0.520334	0.602521	0.366934	0.493341	0.760658	0.522254	-0.151076	-0.0920522	-0.194346	0.0265767	-0.263586	0.198172	0.0580172	-0.530197	-0.592797	-0.696393	-0.461774	-0.296198	-0.435232	-0.432386	-0.516364	-0.454256	-0.071741	-0.256541	-0.662875	-0.0313393	-0.717404	0.059043	-0.266883	-0.272011	-0.502517	-0.0183555	0.263465
0.292669	0.0439654	0.207281	0.597718	0.509201	0.102708	0.304005	0.572966	0.29074	-0.110141	-0.203058	-0.482671	0.626309	-0.487066	-0.306501	0.00733753	-0.411376	0.173341	-0.605502	-0.503453	0.245219	-0.0656785	-0.324395	0.0376689	-0.779316	0.0855937	-0.577305	-0.679138	0.0308338	-0.0239795	-0.507421	-0.304185	-0.801826	0.212456	0.563479	-0.681048
0.453785	0.0796253	0.70027	0.769824	0.328735	0.31734	0.57223	0.676818	-0.163996	0.12799	-0.000834601	0.210585	0.00897202	0.603292	0.395806	-0.0675037	-0.818987	-0.126682	-0.542473	0.171037	-0.318758	-0.118098	-0.551851	-0.522089	-0.160857	-0.758902	-0.436967	-0.491533	-0.336501	-0.619638	-0.079971	-0.42394	-0.789392	0.283316	0.0894054	0.0729287
0.56447	0.183725	0.690071	0.646553	0.424031	0.389952	0.289415	0.105748	0.874365	0.46134	0.281139	-0.03171	-0.306716	-0.361549	0.0986331	-0.238154	-0.222121	-0.422698	-0.396995	-0.0554287	-0.660658	0.00448359	-0.291204	-0.189354	-0.128939	-0.110611	-0.875219	0.066361	-0.102943	-0.686238	-0.132202	-0.210287	0.235278	-0.199692	-0.0399233	-0.331031
0.487593	0.351898	0.766364	0.138223	0.697618	-0.213839	0.037357	0.310584	-0.194634	-0.402658	-0.190131	-0.0272556	-0.216195	-0.428344	0.0648949	-0.128175	-0.548136	-0.393138	0.237219	-0.189984	-0.250395	-0.160976	-0.429313	0.127192	-0.193525	-0.581189	0.631617	-0.690469	-0.349112	-0.716144	-0.126807	-0.470116	-0.0702666	-0.349859	-0.336233	-0.232394
Appetitive-selective
Study_1	Study_2	Study_3	Study_4	Study_5	Study_6	Study_7	Study_8	Study_9	Study_10	Study_11	Study_12	Study_13	Study_14	Study_15	Study_16	Study_17	Study_18	Study_19	Study_20	Study_21	Study_22	Study_23	Study_24	Study_25	Study_26	Study_27	Study_28	Study_29	Study_30	Study_31	Study_32	Study_33	Study_34	Study_35	Study_36
-0.16923	0.588472	-0.190745	-0.428611	-0.0842038	-0.115825	-0.0313916	0.19729	0.420004	0.738872	0.519115	-0.406039	0.120595	-0.0588932	0.548722	-0.438691	-0.191851	0.266981	-0.0505618	-0.228525	-0.287991	-0.430766	-0.527562	-0.486233	0.837675	-0.533908	-0.347111	-0.328442	-0.0734031	-0.547766	-0.0118163	0.612686	-0.515597	-0.421843	-0.528693	-0.941975
-0.449239	-0.445497	-0.56398	0.445132	-0.0939849	-0.0435552	-0.0265327	0.206695	-0.452457	0.465947	0.249942	0.532352	0.251611	-0.220706	-0.396962	-0.715866	0.234052	0.235824	0.362727	0.0494777	0.170741	-0.110168	-0.0385539	0.0749364	0.915462	-0.747468	0.568907	-0.23379	0.799073	-0.497983	-0.252621	-0.522619	-0.430192	0.245387	1.4185	-0.992682
-0.0468702	0.21813	0.276665	0.900086	-0.22806	-0.478016	-0.0271501	0.228499	-0.436413	0.362283	0.495748	0.934113	0.855368	0.983428	0.412675	0.0625919	0.514999	0.353942	0.191435	0.284228	-0.326184	-0.514702	-0.515469	0.28196	0.453861	-0.30578	-0.170592	-0.303762	-0.291636	-0.424263	-0.487148	-0.18977	-0.598155	-0.34411	-0.156719	-0.171252
-0.290518	-0.28094	-0.45431	-0.152067	-0.362578	-0.294124	-0.482101	0.148514	-0.309044	0.701724	0.874037	-0.581382	-0.300129	-0.168185	0.667995	0.299569	0.341158	-0.179391	0.11311	-0.248214	0.0168924	-0.321247	-0.241336	0.168204	0.279292	-0.355321	-0.220179	-0.432944	0.151794	-0.299678	-0.380261	0.518448	-0.387287	-0.158499	0.240694	0.824313
0.573351	-0.0437214	-0.219731	-1.00547	-0.43278	-0.0679797	0.077919	-0.233346	-0.195425	0.218411	0.541793	-0.0144387	0.131027	-0.412848	-0.0716724	-0.310683	0.333407	0.135221	-0.30238	0.0571779	-0.319348	-0.519294	-0.0668151	-0.509784	0.0933917	-0.288715	0.167154	0.162646	0.244462	-0.626103	0.144245	0.31476	-0.327083	-0.839371	-0.678986	0.038893
-0.0847097	0.0530553	-0.591891	-0.560432	-0.205693	0.0601094	-0.130963	-0.269621	0.0379537	0.469376	0.00798148	-0.283823	0.0700644	0.830311	-0.445704	-0.240298	0.199085	-0.267744	-0.0875895	-0.621911	0.0797886	-0.367116	0.326753	-1.07864	0.912909	0.12309	-0.703621	-0.123776	0.619436	-0.112974	-0.208499	-0.0770089	-0.19494	-0.394363	-0.912298	0.332534
-0.1256	0.16437	0.14847	0.46977	-0.196099	0.263431	-0.410377	-0.0685708	-0.346371	0.232215	-0.116836	0.689009	0.277489	-0.269694	0.247455	-0.50637	-0.0702851	0.255901	0.0209075	-0.208514	0.0886052	-0.399146	0.184078	0.0953886	-0.0409489	-0.105814	-0.360502	-0.254552	-0.564048	-0.449919	-0.0147551	0.132468	-0.467814	0.56937	-0.387912	0.374048
-0.305858	-0.414934	-0.238009	0.737502	-0.531431	0.305143	0.281193	-0.614903	-0.0706971	0.857221	0.555552	0.558343	-0.0560247	0.417043	0.168004	0.567024	-0.442354	0.12594	0.0803881	-0.0601442	0.36087	-0.487879	-0.314777	-0.232377	0.290035	-0.129546	0.467973	-0.222903	-0.455262	-0.345672	-0.161403	-0.0100949	-0.0288681	0.290505	-0.11036	0.198654
0.198747	-0.110274	-0.377807	-0.541362	0.114028	0.467861	-0.362373	-0.186663	-0.612263	1.13044	0.179918	0.693088	0.350067	-0.282745	-0.602083	-0.202001	0.60399	0.319895	-0.148765	-0.107573	-0.310282	-0.428654	-0.33542	-0.654004	0.68296	-0.272419	0.336827	-0.335733	-0.10796	-0.748203	-0.49809	-0.387563	-0.9126	0.00555213	-0.145987	0.0547366
-0.215072	-0.0597568	-0.361623	-0.359777	-0.258635	-0.428494	-0.245464	0.406061	-0.590125	0.442377	-0.304433	0.718916	0.343547	0.368271	-0.074546	0.632607	0.244108	1.18586	0.127636	0.00846415	0.115048	0.0756701	0.0250207	-0.74957	0.540596	0.124438	0.378024	-0.453071	0.496471	-0.281452	0.0868127	-0.0991365	-0.00392326	0.627783	-0.726792	0.257003
0.0210144	-0.035237	-0.448022	-0.0801764	0.512711	0.563495	-0.386067	-0.563251	-0.420503	0.738872	0.258391	0.730933	0.494436	0.12964	0.337056	0.223795	0.23503	-0.202292	0.43846	0.545186	-0.00712668	-0.473604	-0.164081	-0.0825242	-0.176755	0.164175	0.319078	-0.238991	-0.122087	-0.358885	0.603446	-0.0111096	0.136371	-0.51525	-0.201252	0.47613
-0.287073	-0.455883	-0.831009	-0.801904	-0.462534	-0.176186	0.0193385	-0.0384271	-0.480205	1.14878	0.590392	0.591427	0.372607	0.438281	0.724038	0.131731	-0.529401	0.373251	-0.225343	-0.238304	-0.516072	-0.402091	-0.501012	0.039938	-0.343335	0.150866	0.0940079	-0.493742	-0.0399245	0.0875172	0.0815503	0.438826	0.273497	-0.548521	0.689381	-0.0855527
-0.0863666	0.607462	-0.155159	-0.109974	-0.332798	-0.380562	0.0490338	-0.400226	-0.350619	-0.0268988	0.734479	-0.0651794	0.549893	1.08464	0.648674	0.290593	0.385776	0.287283	-0.106657	-0.256338	0.157397	-0.587104	-0.0690843	-0.717891	-0.0350864	-0.739493	-0.0934628	-0.372478	0.105339	-0.134702	0.00695066	-0.250912	-0.148671	-0.0404269	-0.242349	-1.14983
-0.562838	-0.431714	-0.939794	0.422598	-0.0491319	1.02079	0.0845764	-0.0455525	0.207275	0.457619	0.537316	0.65496	-0.71647	0.234113	-0.0678643	-0.0781354	0.222364	0.170053	0.476655	0.370724	0.000606635	-0.0355671	-0.112902	0.379425	0.813607	-0.294188	0.0781741	-0.0930241	0.030312	-0.55338	-0.518305	-0.4425	-0.170376	-0.589765	0.358875	-0.188876
0.435536	-0.43074	-0.368556	-0.288046	0.033744	-0.183062	-0.0760003	-0.712733	-0.0524745	0.0230073	-0.532693	0.408031	0.0297318	0.102652	-0.146776	0.503032	-0.233587	-0.167742	0.368808	0.0402572	-0.336591	-0.212947	-0.320277	-0.0689704	-0.062908	0.0278927	0.0446005	0.0963425	-0.264916	-0.293506	-0.0229024	0.141173	-0.264158	0.391637	0.669652	0.155368
Aversive-selective
Study_1	Study_2	Study_3	Study_4	Study_5	Study_6	Study_7	Study_8	Study_9	Study_10	Study_11	Study_12	Study_13	Study_14	Study_15	Study_16	Study_17	Study_18	Study_19	Study_20	Study_21	Study_22	Study_23	Study_24	Study_25	Study_26	Study_27	Study_28	Study_29	Study_30	Study_31	Study_32	Study_33	Study_34	Study_35	Study_36
-0.383841	-1.46234	-0.690356	-0.242843	0.5099	-0.655621	-0.733018	-0.626619	-0.592913	-0.411158	0.607347	0.514111	-1.70814	-0.0418555	-0.58721	1.89342	-0.211143	2.10734	-0.126535	-0.186576	0.461962	0.831168	0.611369	0.433331	0.0637454	0.509431	1.12132	-0.222421	-0.210242	0.0564658	0.257332	0.248016	-0.0187082	-1.91034	-0.3873	-1.2496
-0.688569	-0.7694	-0.477068	-0.507381	-0.44664	-1.09138	0.992611	-0.682656	-0.445896	-0.647382	-0.0674482	0.0174666	-0.578929	0.270113	0.484281	0.480508	1.51157	-0.695558	0.333549	0.0087105	-0.289981	-0.313574	-0.401107	0.368859	-0.23705	-0.0608042	0.828114	-0.378822	-0.435654	0.0375732	-0.380448	-0.955082	0.57067	1.61896	-0.619948	-0.443045
-0.458445	-0.810798	-0.297983	-0.0186594	-1.20152	0.247805	-0.565689	-0.588285	0.231525	1.76129	-1.12107	-1.21399	0.480595	-1.5144	0.709767	0.243056	0.416524	1.70848	1.16303	0.232922	1.24106	-0.0524316	0.553683	-0.326616	1.6891	0.373754	0.345664	-0.177493	-0.0121283	-0.766436	-0.020656	0.153724	-0.499735	-1.48153	-1.46444	0.458308
0.290791	0.311598	-1.10339	-0.0126644	1.02482	-0.45768	-0.637255	-0.625634	-0.923454	-0.768365	-0.871246	0.0520419	-0.224639	0.514023	-0.00715619	0.369598	1.49175	0.263833	0.595697	0.289633	1.10141	0.315771	1.44426	-0.132117	0.139346	2.0735	1.99462	-1.40833	-1.5126	-0.230369	0.592934	0.0301673	-0.394172	0.587782	1.41165	-0.705477
0.0140389	-0.631852	-0.586139	0.324727	-0.244328	-0.507511	-1.00487	-1.21747	0.127552	-0.865788	-0.837562	0.0538909	-1.04617	-0.407392	1.02465	0.317074	0.084087	0.346562	0.588526	1.34008	1.32978	-0.487113	1.7853	-0.560382	2.03863	0.471951	1.48839	-0.234191	-0.327326	-0.184674	-0.814302	0.130597	-0.44829	0.476615	0.118565	1.62965
-0.400505	0.224464	-0.715799	-0.32881	-1.13225	-1.92423	-0.21259	-0.978445	0.21481	-1.20877	0.590622	0.79479	-0.572154	-0.994537	-0.835404	1.56988	0.392172	0.352993	-0.102894	0.389861	-1.40707	0.320101	0.728047	-0.223068	0.795114	0.955409	1.4778	0.516551	0.345127	-0.0548924	0.425532	0.387539	0.253043	-1.44538	0.561004	-0.718784
-0.0532613	-0.786414	-0.532511	0.256925	-0.263308	-1.75789	-0.597656	-0.473395	-0.358993	-0.773012	0.750789	-0.365555	-1.25034	-0.866772	-0.27128	0.419224	0.460542	-0.229349	0.787713	-0.988358	0.205319	-0.489357	0.64073	-0.0842665	0.90553	0.0711213	0.160528	-1.4892	0.593264	-0.119405	-0.396026	-0.146735	-1.1634	0.338802	0.935096	1.61949
-0.650182	-1.26569	-0.591687	-0.0762318	-0.59326	-1.44972	-0.911306	-1.11943	0.923003	-0.959297	-1.04651	-1.33535	0.362566	-1.29551	0.0910088	0.976377	0.104768	0.267758	0.734955	0.895861	0.590485	0.453666	1.4918	0.205349	0.334744	0.359959	1.49177	-0.0867957	-0.767608	-0.931502	-0.0252678	-0.745786	-1.11024	-0.193034	-1.16114	1.41571
-0.119282	0.0263994	-1.02018	-1.67789	0.492618	-2.29308	-0.742594	0.097056	-1.6797	-0.509741	-0.238829	0.531933	-0.901806	0.790578	0.846337	0.00424621	1.00754	0.313915	-1.04703	0.298999	0.802313	-0.259805	1.61243	0.0539548	1.30866	1.33026	0.410643	-0.386574	-0.72416	0.786611	0.840173	-0.679108	-0.205263	-0.625468	1.33639	0.845256
-1.03103	-1.92235	-1.79979	-0.0978823	0.207024	-0.321176	-0.819505	-0.790683	-0.721076	-1.03314	0.80134	-1.25434	0.7052	1.10821	1.28013	0.646828	0.841129	-1.37864	0.6425	-0.242445	-1.01965	0.425579	1.19808	0.141542	0.302171	0.684481	-0.155692	0.139557	-0.779141	-0.866908	0.245533	-0.458434	0.764096	0.648041	-0.106572	-1.08375
-0.405426	-0.473427	-1.68124	-0.567086	-0.744841	-1.54462	-0.826309	-0.197457	-0.412471	-0.411158	-0.320984	-1.99016	-1.01925	-1.02287	-0.657043	1.31712	0.312255	0.967455	0.95064	0.371483	1.2923	0.454825	0.515583	-0.24027	2.20808	0.506778	0.597465	-0.25009	0.256808	-0.140201	-0.746417	0.0367948	0.58546	-1.08703	-1.14039	0.19507
-0.773371	1.67454	-0.518536	-0.323172	-1.37794	-0.889326	-0.0922695	-0.495999	0.903805	-0.994124	-0.331533	-0.526361	-0.597323	0.440346	-1.77322	1.15708	0.0871688	1.29768	0.358501	0.218711	0.70478	0.795318	0.173901	-1.54847	0.721373	0.948272	-0.0518045	0.0194281	-1.17657	-1.45152	0.28548	-0.776014	0.150512	-0.790551	-0.70158	-0.818364
-0.719359	-1.64388	-1.59815	-0.780212	-0.335245	-1.89617	-0.208781	-0.415725	-1.11712	-0.435639	-0.701666	0.624362	-0.180624	0.0377686	-0.895698	0.86178	0.837347	1.34068	-0.337206	0.297936	-0.715792	0.0657856	0.955991	0.614901	0.515704	0.902128	1.19195	-0.411923	0.248572	-0.760618	0.338843	0.0864812	0.470026	-0.181742	-1.40031	-0.41336
-0.143266	-0.24285	-1.24786	-0.628416	-1.17144	-1.41975	-0.932027	-1.11133	-0.502282	-0.209443	0.55121	-0.279872	-1.02654	1.35284	-1.00034	1.47841	1.47412	-0.84884	1.02544	0.958347	0.548588	0.385305	0.100054	0.0485166	1.40177	0.212792	1.11962	-1.13599	-0.11165	-0.799157	-1.17604	-0.33545	-0.0897966	-1.09362	0.404039	0.485845
-1.11818	-0.893571	-1.68543	-0.0585247	-0.812828	-0.0832297	-0.110136	-0.377	1.18536	-1.33203	0.16699	1.3065	0.255799	0.911092	-0.208605	0.101463	0.843561	-0.695305	-0.515261	0.334404	-0.213022	-1.07812	0.942135	-0.871929	-0.0342078	0.371718	0.434611	0.295492	0.179343	0.332279	0.12676	-0.158065	0.0256544	-0.0277632	1.75319	-0.224975
Cognitive-selective
Study_1	Study_2	Study_3	Study_4	Study_5	Study_6	Study_7	Study_8	Study_9	Study_10	Study_11	Study_12	Study_13	Study_14	Study_15	Study_16	Study_17	Study_18	Study_19	Study_20	Study_21	Study_22	Study_23	Study_24	Study_25	Study_26	Study_27	Study_28	Study_29	Study_30	Study_31	Study_32	Study_33	Study_34	Study_35	Study_36
-0.0831656	-0.522188	-0.411031	-0.55943	-0.887259	-0.262042	-0.332954	-0.425827	-0.359883	-0.333442	-0.597343	-0.19693	-0.269402	-0.315812	0.318616	-0.195123	0.152205	-0.444531	0.65956	0.2355	-0.724455	0.0982728	-0.437465	-0.496206	0.0564572	0.732273	0.44182	0.699462	0.401858	0.264197	0.140122	0.442073	0.435903	0.207171	0.967965	1.04354
0.351087	-0.0626419	-0.416831	-0.446899	0.0649648	-0.186887	-0.469407	-0.511065	-0.0856406	0.343359	-0.3146	-0.124009	-0.197896	0.402054	-0.332939	-0.436122	-0.100687	1.17809	0.0351323	-0.0184617	0.295781	-0.365454	-0.518272	0.0206667	-0.144707	0.294356	-0.712572	0.996201	0.0995795	0.527105	0.124019	0.140626	-0.0137154	0.378645	-0.0364887	0.683769
-0.0319049	0.274921	-0.739649	-0.566157	0.0882916	-0.00435122	-0.178285	-0.62932	-0.590901	-0.868048	0.434008	-0.243709	-0.482028	-0.592647	-0.224666	-0.154565	0.100036	-0.788074	0.488273	-0.402847	0.290587	-0.470896	-0.544496	-0.277014	0.223645	-0.51045	0.170134	1.06097	0.484975	0.775096	-0.0676543	0.296362	0.558387	0.766443	-0.0790984	-0.210551
0.0967873	-0.224639	0.320076	-0.594083	-0.160956	-0.29338	0.708101	-0.607549	-0.030609	0.0363675	0.0507662	-0.194199	0.184063	0.0164831	-0.0931512	-0.147675	0.289371	-0.114453	0.468225	-0.520768	-0.735646	-0.202953	-0.64061	-0.595361	0.327616	-0.0172874	-0.151746	0.823791	0.432916	0.665135	-0.0294506	0.173888	0.49405	-0.0533601	-0.839142	0.0670349
-0.11356	-0.0702844	-0.402068	-0.793072	-0.25806	-0.845175	-0.690507	-0.378869	-0.0960293	0.279635	-0.612983	-0.243919	0.635559	0.557628	-0.235939	-0.27315	0.100281	-0.037915	0.287837	-0.527064	-0.0307776	-0.148115	0.313679	0.381001	-0.38044	-0.0145085	-0.79911	0.695419	0.417548	0.815627	-0.336063	0.0215388	0.435923	0.250166	-0.0756018	-0.0319803
-0.675016	-0.381099	-0.771602	0.450284	0.00223292	0.00893786	-0.0142844	-0.777448	-0.267644	-0.267325	-0.576537	0.0137357	-0.763591	-0.279059	-0.740221	-0.266226	-0.394757	0.32655	-0.187289	-0.192828	0.301461	-0.390262	-0.497959	-0.0919951	0.58588	-0.716024	-0.206719	0.832392	-0.0593324	0.943512	0.267817	0.190597	0.107301	0.384054	0.725982	0.174406
0.0593974	-0.313782	0.0573298	-0.503959	-0.59357	0.102687	0.102829	-0.312579	-0.147581	0.12028	-0.393172	-0.576272	-0.232219	1.18411	-0.520389	-0.516831	0.108526	0.460614	0.14159	0.579289	0.475868	-0.289972	-0.554447	-0.560829	0.315025	0.196378	-0.33704	0.669219	0.461312	1.14622	0.274707	0.404229	0.256976	0.175452	0.222065	-0.392338
0.0148746	0.258108	-0.752893	0.149915	-0.631927	-0.671829	-0.666722	-0.197425	0.453496	-0.137228	-0.135439	0.0670851	0.0223729	0.600859	0.101111	0.412378	0.351395	-0.39126	0.687958	-0.166074	-0.193	0.0415237	-0.291899	0.375324	0.355018	0.725433	-0.364934	0.91858	0.958075	0.365443	0.317841	0.448287	0.429779	0.228127	-0.1525	0.441427
0.226443	0.0911009	-0.465262	-0.0283503	0.426748	-0.0265751	-0.773811	-0.0757591	0.281539	0.2444	-0.170462	-0.0582073	0.331627	0.257039	-0.149227	0.599068	-0.0717438	-0.346483	0.417461	0.621096	-0.244374	-0.495419	-0.302174	0.155455	0.25646	-0.0466117	-0.547115	0.510851	0.175034	0.595194	-0.139788	0.347794	0.973453	0.20402	-0.403192	0.0495407
-0.0784793	0.410869	0.174585	0.0876488	0.399489	-0.520613	-0.258695	-0.269602	-0.275053	-0.0384304	-0.324226	0.256062	-0.407273	-0.351121	-0.646942	0.229338	0.123507	-0.206672	0.498036	0.412038	0.205281	-0.246506	0.127284	0.546656	0.0148086	0.146402	-0.204136	0.532893	0.906722	1.14073	-0.143174	0.143931	0.229753	-0.293307	0.556766	-0.0875898
0.0570865	0.217267	-0.321577	-0.0873778	-0.435618	-0.279461	-0.215972	0.0427969	-0.800563	-0.333442	-0.196458	0.146525	-0.556168	0.80957	-0.385639	-0.318966	0.387955	0.169032	0.308928	0.323288	-0.286068	-0.207085	-0.424087	0.152141	0.282098	-0.702237	0.110681	1.16973	0.515758	0.748957	0.318376	0.019463	0.135172	0.638595	0.0482635	-0.0771694
0.274834	0.257754	-0.340206	-0.48273	0.278892	0.0648141	-0.635405	-0.876654	-0.0556389	0.148908	-0.254907	0.168973	-0.732397	0.161792	0.469198	0.201069	0.668277	-0.888086	0.500345	0.443806	-0.107321	-0.237685	-0.515693	0.316804	0.391056	0.0403327	-0.0859927	0.513842	-0.0937525	0.760826	-0.0275829	0.311319	0.227755	-0.214135	-0.703622	0.541661
-0.605918	0.330369	-0.173987	-0.381903	0.0215697	0.115723	0.389491	-0.746387	0.15794	0.296334	-0.270109	-0.692001	-0.41284	-1.23865	-0.0128466	-0.155506	0.3518	-0.955944	0.349999	-0.17348	0.341037	0.191092	0.0126036	0.171186	0.0975881	0.308054	-0.450797	0.758302	0.361559	0.526576	-0.204765	0.262482	0.677161	-0.0576287	0.202296	0.608232
-0.228899	-0.111256	-0.10853	-0.378111	0.251285	-0.376019	-0.770428	-0.122553	-0.813636	-0.233707	-0.7501	-0.354233	-0.351348	-0.0606251	-0.0557222	-0.40666	0.0818136	1.2004	0.794573	-0.371724	0.796634	-0.614746	-0.403407	0.181384	-0.113828	-0.102283	0.232039	0.26017	0.439834	0.864428	-0.250717	-0.112194	0.647929	0.102289	0.0653546	0.627257
-0.253456	-0.505159	-0.326623	0.186365	-0.234014	-0.548781	-0.399095	-0.243875	0.189852	0.72844	0.0692333	-0.614643	-0.402023	0.0768464	-0.645757	-0.227334	0.59883	-0.186193	-0.0636232	0.224893	0.162101	0.42145	-0.27962	-0.287952	0.582041	0.228088	-0.907745	0.851357	0.699102	0.479259	0.268159	0.175692	-0.240445	-0.0293548	-0.188854	0.67617
Domain-general
Study_1	Study_2	Study_3	Study_4	Study_5	Study_6	Study_7	Study_8	Study_9	Study_10	Study_11	Study_12	Study_13	Study_14	Study_15	Study_16	Study_17	Study_18	Study_19	Study_20	Study_21	Study_22	Study_23	Study_24	Study_25	Study_26	Study_27	Study_28	Study_29	Study_30	Study_31	Study_32	Study_33	Study_34	Study_35	Study_36
-0.00373857	0.788104	-0.937627	0.776824	-0.649195	1.77732	0.746001	1.25763	-0.464239	0.770678	0.315079	1.21313	0.363622	2.76089	0.615822	1.34757	0.456734	-1.50371	1.16237	2.15531	-0.196771	0.0652485	0.86949	-0.277659	0.573348	-0.391	0.532096	1.81835	0.0850287	2.09526	-0.175743	0.326115	1.59416	-0.0399542	0.143818	0.468199
-0.932205	1.75607	2.87637	-0.182172	0.205025	1.07995	-1.2423	0.236557	-0.0485148	0.147705	0.115877	1.24424	1.35789	1.22421	1.12512	0.385757	1.11298	-0.187028	0.586113	0.288742	0.542353	0.420594	-0.922749	0.96006	-0.0448513	1.47134	0.0383262	-0.00640185	-0.642773	2.41243	0.891481	0.908575	2.40702	-0.991344	-1.36688	1.17664
-0.0454932	0.639832	-0.148179	0.812743	0.634726	1.93051	1.32085	-0.241462	-0.043801	0.207792	-1.10715	0.93965	-0.964853	0.789816	1.59186	0.586923	1.28644	0.779195	-0.219681	-0.127498	0.924194	0.33725	0.602843	-1.13689	0.332464	-0.21689	0.148807	0.106245	-0.998966	1.78347	0.611213	0.928703	1.62156	-0.477152	-0.170995	1.35343
0.805236	-0.0943402	0.535859	-0.506925	0.215044	2.18193	0.420937	0.213325	0.589449	0.983783	0.774077	-0.527337	1.91417	1.96074	-1.41871	0.375705	0.0221196	2.2108	0.808355	1.7833	0.103954	-0.359305	1.63031	-0.497833	1.34116	0.57433	0.316032	0.841772	-0.036713	1.99943	0.725705	0.0577861	0.680652	-0.475746	0.286098	-1.8606
0.331945	0.709887	-0.477477	1.96606	1.59978	2.0169	1.65459	0.624591	1.17211	0.782203	0.246311	0.913711	0.241215	0.59436	1.0154	1.97564	1.2944	1.29214	-0.114507	0.636253	1.25634	0.0441246	-0.167655	1.2277	0.121119	0.570996	0.947361	-0.771259	0.33922	1.14558	0.0418718	0.672306	2.06137	0.902074	0.906572	0.504315
-0.753929	0.521335	1.23181	-0.109223	1.00066	1.76576	0.0115651	0.846983	-0.00313912	1.54271	1.74825	0.798216	-0.218677	-0.0278421	0.642993	1.59844	1.39344	0.87638	2.21183	0.849613	1.22635	-0.154405	-0.538405	1.25461	-1.2387	0.0061059	0.283313	1.57786	0.110575	1.20728	0.529946	0.990377	1.27894	0.713143	-0.100957	0.0609567
0.596936	0.575812	-0.252821	0.161129	0.289057	-0.872152	2.14943	0.877561	-0.496835	1.18033	0.462985	0.605619	1.63464	-0.20136	0.532886	1.20735	0.915552	1.22889	-0.333752	0.562414	1.21103	1.5297	-0.480023	0.372252	1.19562	1.24434	1.1939	1.2735	0.0298069	1.02541	-0.149906	0.574855	2.63807	-1.27843	0.125886	0.357596
0.112923	0.955055	1.74291	-1.30719	2.22803	2.43678	1.41231	2.10877	-0.421863	-0.273126	-0.720399	-0.545158	2.2582	0.987679	0.524824	-0.893485	1.26606	2.19289	0.449997	-0.143243	1.18876	-0.384661	1.88411	-1.48546	0.272476	-0.535387	0.838739	1.45593	0.468938	2.33568	0.291563	-0.0356579	-1.45644	-1.28923	0.419789	-0.785762
0.0278708	-0.645498	1.51192	0.294875	0.355401	0.334375	1.2173	0.352094	-0.866238	-0.608124	1.03067	-0.408475	0.304956	1.37593	-0.20226	1.03255	0.219934	2.00699	0.683166	-0.181831	-0.609907	0.43582	0.610921	0.682628	0.395033	-0.373641	-0.212878	2.12162	0.852127	2.10972	-0.00689748	0.774684	1.31398	-1.21493	1.85713	-0.79665
-0.508243	0.878552	-0.57907	0.291369	1.5925	1.36642	1.90108	-0.0630995	1.55517	1.42151	0.542018	0.379805	1.47799	0.123824	-0.0331153	0.95763	0.300056	-0.541013	0.582298	1.12586	0.482352	-0.575091	-1.69849	1.02403	1.52423	-0.121755	0.565654	1.72629	0.254509	0.551072	0.786964	0.890208	-0.798139	0.143282	1.01689	-1.04923
0.552224	-0.49348	0.281111	0.116426	1.19771	-0.00357125	1.19175	0.417406	1.14131	0.770678	1.97149	0.796105	1.07271	-0.52147	0.740923	-0.380264	0.856522	1.15213	0.603807	-0.358957	-0.297026	0.522355	1.6815	0.81367	0.73654	0.809068	-1.04658	1.09426	-0.593639	1.87398	-0.0692399	0.447294	0.308496	0.55434	-0.0809638	-0.0498991
0.672578	0.0185595	2.15886	0.427782	0.0409953	1.17898	1.47871	1.30003	-0.353243	-0.793841	1.55597	0.930567	-0.644573	-0.0617732	0.420522	-0.145399	0.667561	0.391577	1.86251	0.772088	0.096869	-0.209176	0.334128	0.977681	1.57888	-1.32143	1.04901	2.4449	-0.287225	0.548545	0.488449	0.851163	1.331	1.66068	-0.0624312	1.41662
0.450671	1.59795	0.7929	0.82466	0.0992608	1.30819	1.16628	1.31356	0.034442	0.698583	0.890379	0.582193	0.298918	-0.0817345	-1.84951	-0.890633	0.732749	1.58355	1.31537	1.58558	1.54492	0.548531	-0.0543545	0.295493	0.920345	1.58253	1.51444	0.945212	0.348231	1.93753	0.30963	0.840863	1.75471	-0.544731	0.376658	-0.49329
0.000427607	1.55412	1.47378	-0.324931	0.608575	-0.0681676	2.06435	3.02782	0.490598	-0.24686	0.48227	0.280054	0.969319	0.349687	-0.073322	0.621059	0.427886	-1.188	-1.08904	0.66865	-0.464292	0.0913177	-0.239899	0.219533	0.589073	-0.0434308	0.787269	1.58108	0.474522	1.76394	1.21717	0.381386	-1.21697	0.570158	1.45312	0.643304
0.252039	1.77554	0.203651	-0.366253	0.202861	1.84836	1.64558	1.85572	-0.588483	0.90499	-0.0640573	0.532175	1.04935	0.614134	2.34339	0.431881	0.673311	2.35197	-0.709024	0.0302337	1.0444	1.17667	0.701676	-0.325098	-0.316544	0.510993	0.559733	1.53547	-0.102436	2.36781	-0.167345	0.578992	1.40916	0.941832	0.20865	-1.06528

## Sheet: Supp Fig 8
Pain-selective					Appetitive-selective					Aversive-selective					Cognitive-selective					Domain-general					Global insula activation
Pain	Appetitive	Aversive	Cognitive		Pain	Appetitive	Aversive	Cognitive		Pain	Appetitive	Aversive	Cognitive		Pain	Appetitive	Aversive	Cognitive		Pain	Appetitive	Aversive	Cognitive		Pain	Appetitive	Aversive	Cognitive
0.197308	-0.248264	-0.153689	0.00225881		0.0642806	0.420348	0.0934481	-0.16868		0.504609	-1.0628	1.83056	-0.176265		0.370504	0.205818	0.0423382	0.0289849		0.012051	0.545505	0.186246	0.08524		0.890738	0.228973	0.20938	0.0280838
-0.0323616	-0.279134	-0.45578	0.0835663		-0.0490798	-0.075166	0.660781	0.392227		-1.35031	-0.346193	-0.401314	-0.414141		0.303046	0.650993	0.211749	0.124471		-0.0402906	0.478124	0.800823	0.29965		0.837229	0.133976	0.588355	0.0439483
0.268523	-0.378665	0.0885373	-0.098346		-0.361833	0.146388	-0.117082	0.395012		-0.275856	-0.708856	-0.00275418	-0.398093		0.110694	0.976353	-0.291174	0.251053		0.165411	-0.227603	0.415031	0.357313		0.0853203	0.414272	0.42714	0.0984101
0.263637	-0.247394	0.234853	0.0243084		0.0271398	-0.151132	0.750523	-0.242289		0.989823	0.445083	0.49207	-0.0964509		-0.441483	0.430774	-0.20453	0.148261		-0.314326	0.176468	-0.0987847	0.247213		0.0402473	0.374911	0.494699	0.0242005
-0.380702	-0.630477	-0.331037	0.0646287		-0.403662	-0.361568	0.746768	-0.0371181		-0.48989	-0.0802909	-0.670317	-0.328961		0.23634	0.751536	0.518993	0.139155		0.720404	2.05459	-0.700249	-0.00720328		0.150413	0.493126	-0.182605	-0.0575369
0.168138	-0.514739	-0.575892	-0.0895266		-0.235129	0.356948	-0.48756	0.173912		-0.909667	0.0564432	1.15315	-0.336092		0.309416	-0.168379	0.411056	0.0777333		-0.350814	0.944257	0.0922038	0.265093		-0.696331	0.03208	0.126769	0.00971198
-0.447095	-0.194647	-0.185144	-0.186232		-0.724982	0.30151	-0.413236	-0.247583		1.29006	-0.818095	0.213249	-0.038239		-0.316118	0.393907	-0.102519	0.334124		1.23952	0.0571282	0.991734	0.513615		1.20472	-0.257209	0.78017	0.0354077
0.32514	-0.778606	-0.0740033	-0.135795		0.166999	0.164263	0.375318	0.172086		-0.701421	-0.120703	-0.822708	0.122264		0.105459	0.647177	-0.0109326	0.225544		-0.0859473	0.975163	0.382972	0.0809811		1.08477	0.100441	0.295797	-0.01073
-0.206892	-0.372072	-0.351053	-0.159791		-0.783527	0.0289923	-0.353777	0.0593459		0.928154	0.891785	-0.268363	-0.245621		0.530506	0.510118	0.428436	0.0872165		-0.564752	1.06281	0.623424	0.677089		0.315614	0.665779	0.11525	0.0693802
-0.219957	-0.5394	-0.606069	-0.104568		-0.67438	0.229711	0.234689	-0.0291607		-0.647633	0.188646	0.549896	-0.444379		0.463473	0.243189	0.155342	0.178608		-0.106068	1.42591	0.277231	0.278564		0.623395	0.880508	-0.256014	0.00989587
-0.831457	-0.198838	0.016946	-0.0200663		-0.420777	-0.361596	0.123779	0.298415		-0.48322	-0.795511	-0.380454	-0.415935		0.451752	0.657932	-0.44827	0.138614		1.64407	1.32085	1.34475	-0.0882129		0.391213	0.414732	0.894742	-0.327421
0.0963152	-0.12674	-0.478734	-0.103503		0.221649	0.162868	-0.256622	0.290636		-0.693106	-1.50725	0.853619	-0.331699		0.0566419	0.125433	0.197701	0.290989		0.145237	1.28041	1.29496	-0.188432		1.17015	0.547189	0.700806	0.0465863
-0.171584	-0.454283	-0.420316	-0.384095		-0.577471	0.294559	-0.00295642	0.125393		-0.603718	0.472612	-0.688944	-0.173528		-0.297403	-0.171389	0.403582	0.50951		1.67958	1.41901	0.952169	0.132193		0.814953	0.861859	-0.142704	-0.0350606
-0.255448	-0.328208	-0.110645	-0.0221476		-0.883845	0.333586	-0.431456	0.474093		1.16775	-1.39429	0.0327759	0.140128		-0.000988352	0.313024	-0.00208412	-0.101402		1.59416	0.44149	1.23006	-0.186261		0.884897	0.188386	0.580713	-0.105465
-0.181282	-0.109886	-0.250741	-0.162461		-0.519756	-0.021847	-0.0392399	0.188588		0.747997	1.22977	-0.0574578	-0.519855		0.323604	-0.175133	0.144281	0.355105		-0.0772532	1.21213	1.70868	0.281917		1.05911	0.932908	0.6844	-0.102239
0.39636	-0.573329	-0.271226	-0.191694		-0.125818	0.679256	0.495757	0.303759		-1.76808	-0.710197	-0.143731	-0.132896		-0.336921	0.413527	0.409611	0.0870613		1.37662	0.464773	0.407299	0.341772		0.561341	0.0767215	0.138321	-0.0429266
0.381094	-0.167208	-0.0369636	-0.296102		-0.280591	0.0297321	0.210565	-0.168689		-1.45924	-0.987368	0.828339	-0.382893		0.106137	0.202961	0.239317	0.206506		1.15196	0.110481	0.417967	0.721198		1.26567	0.367486	0.223802	0.108154
0.135989	0.267386	-0.451828	-0.289997		-0.429757	0.00964885	-0.263974	0.147001		-0.458745	0.338011	-0.46843	-0.25981		-0.00267616	-0.109233	0.19806	0.268178		1.14411	-0.483254	0.714355	0.280766		0.691418	0.559971	0.430635	0.192771
-0.325823	-0.295497	0.195499	-0.140107		-0.347073	-0.184373	-1.10084	-0.0193672		-0.996342	-1.92721	0.0711015	-0.24981		0.568617	0.488201	0.411752	0.153574		1.24821	-0.10652	-0.405605	0.25947		0.312178	-0.179364	-0.147642	-0.00262188
-0.342165	-0.231049	-0.124481	-0.0859088		-0.236392	-0.356864	-0.00214653	0.0376531		-0.444115	0.0380337	0.147133	0.027242		0.138202	0.506856	0.111369	0.177343		0.813794	0.459311	1.26807	0.210494		0.187471	-0.468865	0.245531	0.0376501
0.179622	-0.688679	-0.318161	-0.258465		-0.23877	0.126306	-0.225996	0.262657		-0.16584	0.312124	-0.381694	-0.154753		0.0179391	0.665318	-0.0524514	-0.0566786		-0.735862	0.117574	2.28733	0.485683		0.703185	-0.603854	0.49921	0.155549
0.165601	-0.767951	-0.353504	-0.299232		0.0968077	0.237378	-0.31029	0.21588		-0.804119	-0.854859	0.731965	-0.285367		0.244897	0.701314	-0.169848	0.295678		-0.146884	0.606009	0.417354	0.379505		0.216888	0.0347552	0.518847	-0.225561
-0.38589	-0.592599	-0.143156	-0.0261297		-0.266329	0.0407306	0.50627	-0.00435534		-0.605633	0.512562	0.425039	-0.185896		0.0545138	0.33405	-0.33374	0.0972145		0.632625	0.535729	1.21807	0.320717		1.00165	0.45795	0.684064	0.027025
-0.205192	-0.184649	-0.414917	-0.165076		-0.347859	0.201346	-0.249742	-0.197983		-0.630609	-1.75881	0.754157	-0.0421247		0.114503	0.316033	0.4361	0.167854		1.9179	0.210156	0.961583	0.444669		0.585311	-0.0183807	-0.00530907	0.0854716
0.638877	0.497838	-0.307277	-0.0604538		-0.0961424	-0.60712	0.365968	-0.173426		-1.72116	-0.710056	0.894581	0.0705037		-0.115729	0.0246722	-0.0145905	-0.104385		-0.38979	0.825517	0.15258	0.185311		0.424649	0.326368	0.198301	0.009658
0.12925	-0.167209	0.532857	-0.296974		0.0631985	0.0385185	0.129091	0.124937		0.0908902	0.250889	-0.383935	-0.429588		-0.321295	0.101459	-0.373359	0.26782		0.708294	1.95828	1.19916	0.415551		0.655272	0.704718	1.16686	0.0197974
-0.318452	-0.306336	0.0496226	-0.185629		-0.536118	0.351567	-0.0566635	0.316332		-0.418341	-0.226727	0.10834	-0.245589		0.90717	0.197551	0.290978	0.342556		-0.156372	1.58681	-0.322626	0.626087		0.0255002	0.630084	0.486753	0.0913499
0.120811	-0.352145	-0.36059	-0.119711		-0.786728	0.609333	0.210352	-0.0936877		0.678447	-0.510738	-0.519001	-0.406162		0.169498	0.194135	-0.231292	0.164531		-0.0578989	0.0349998	1.77991	-0.449178		1.1439	0.268237	0.551288	-0.239999
0.333859	-0.0365109	-0.54185	0.0187683		0.362558	0.583028	-0.692219	0.212029		-0.158944	0.381769	-0.593448	-0.347515		-0.00428066	-0.246412	0.152431	0.345222		-1.07845	-1.76513	1.76339	0.190021		0.339524	-0.679358	0.365953	-0.0905946
0.182732	-0.617783	0.232315	-0.140827		0.0880729	0.374345	-0.124346	0.0639201		0.294807	0.626173	0.404024	-0.131866		-0.340694	0.719064	-0.70667	0.0456144		0.945157	-0.427574	0.683822	0.0570263		0.729958	0.435549	0.990428	-0.140167
-0.253938	-0.932409	-0.486952	-0.217795		-0.709622	0.233016	-0.386274	-0.0968652		0.343198	-0.320939	0.188779	-0.0226285		0.170879	0.509758	0.0373997	0.088956		0.702025	1.51679	2.19269	0.883392		-0.0229751	0.257101	0.453124	0.00627113
0.205699	-0.454958	-0.0947275	-0.0159358		-0.146248	0.277	0.170422	-0.683352		-0.451504	-0.784026	0.0622472	-0.375726		-0.0719275	0.406145	0.0342712	0.165487		-0.341577	0.581936	1.52913	0.270884		-0.174038	0.631083	0.954482	0.0181472
-0.426324		-0.191332	-0.101377		-0.718989		-0.16673	0.101045		-0.606454		0.394666	-0.302824		0.0437007		-0.230555	0.00240012		1.01896		0.280705	0.258341		0.889859		0.680925	0.0898329
0.183381		-0.76674	-0.136214		0.0293579		0.21501	0.147765		-0.576994		0.15575	-0.128401		-0.205149		0.346423	0.223236		0.558754		0.835757	0.0509143		0.886108		0.500499	-0.196005
-0.185331		-0.303209	-0.267408		0.379325		-0.112623	0.3656		0.136634		-0.826865	0.137079		-0.593932		0.227835	0.297528		1.00638		1.42677	0.625526		0.857423		0.627552	-0.0414376
-0.139321		-0.209364	0.0131793		-0.671125		0.367519	-0.0672905		0.137935		-0.398463	0.108586		-0.287092		-0.179556	0.0139702		2.17341		0.373191	0.362652		1.27886		0.0329711	-0.072816
0.328229		0.0519239	-0.119766		-0.315168		0.541675	0.329268		-0.278393		-0.0472939	0.091237		0.0904378		-0.33066	0.360412		0.884991		1.77751	0.187292		0.495527		0.153464	-0.0158352
-0.0663855		-0.375871	-0.0804458		0.471337		0.149599	-0.0892463		0.657042		0.438086	-0.0810679		-0.337682		-0.0423264	-0.00793259		1.06991		1.4341	0.280624		0.691778		0.326711	-0.0152112
-0.15756		-0.0764663	-0.230484		-0.315641		0.483339	0.208572		0.451367		-0.675569	0.0687051		-0.541148		-0.150947	0.154995		1.62739		1.40699	0.571931		1.09777		0.498241	0.0793838
0.100625		-0.23288	-0.155057		-0.188973		-0.373555	0.190358		0.638505		0.491764	-0.115918		-0.45238		-0.0742666	0.378946		1.03242		0.709226	0.239714		1.36666		0.282608	0.099253
0.255353		-0.421025	-0.222932		-0.678678		-0.130616	0.280028		-0.260675		0.589062	0.0320239		-0.0384033		0.616663	0.230179		0.578786		0.114568	0.394185		0.290796		-0.121357	-0.0725035
0.451647		-0.249528	-0.249419		-0.206828		0.175933	0.138643		-1.22007		-0.00605178	0.08016		0.0349313		-0.666662	0.168454		0.425302		0.961852	0.312323		0.737004		1.12722	-0.0448591
-0.162011		-0.676392	-0.222026		0.487143		0.525863	0.243984		0.191757		0.289312	-0.22377		-0.53142		0.324534	0.2886		1.01433		0.268587	0.412832		0.906599		-0.292377	-0.131729
0.623873		0.201166	-0.0199097		0.317686		0.485207	-0.0305031		-0.692966		-0.196057	-0.433277		-0.0313195		-0.279782	0.448388		0.851849		0.365956	-0.0545192		0.270511		0.470761	-0.140572
0.56573		0.153852	-0.25597		-0.223687		0.363399	-0.0601251		-1.64886		0.290539	0.0435808		-0.282915		-0.0972442	0.0913453		1.00437		-0.736845	0.398373		1.15083		0.4672	0.0922961
0.358113		-0.24555	-0.137811		0.0702299		0.104969	0.23447		-0.972986		0.0426328	-0.367311		-0.314944		-0.330257	0.201282		1.3129		0.736666	0.391225		0.998581		0.667001	0.105869
-0.236629		-0.29416	-0.165211		-0.358018		-0.104863	0.0227339		0.354044		0.269453	-0.0141808		0.0171044		-0.103161	0.0978955		0.58449		1.39062	0.158988		1.20091		0.520723	-0.185941
-0.206536		-0.288116	-0.0923432		0.162231		0.356084	0.264015		-0.878939		0.470903	-0.254348		0.20681		-0.326067	0.216301		1.56909		0.944242	0.666383		1.05201		0.823261	0.0943442
0.395163		-0.603291	-0.264619		-0.775684		0.11259	-0.0332273		-0.702733		0.50659	-0.197269		-0.07041		-0.0268212	0.436145		0.351385		1.22576	0.381287		0.75822		-0.292842	-0.12181
-0.380806		-0.0753695	-0.0517961		-0.286665		0.0246027	-0.102866		-0.488867		-0.705505	-0.196984		0.120277		-0.108801	0.246888		0.455323		1.36148	-0.0350973		0.921529		0.383008	-0.0773396
0.127522		-0.184239	-0.174786		0.0910006		-0.297098	0.0598551		-1.0528		0.0910074	-0.261421		0.161384		0.283441	0.203807		0.743149		0.935118	-0.190115		0.104343		-0.394455	-0.13686
		-0.202455	-0.139987				-0.0407294	0.1442				0.688272	-0.0125193				0.0079072	0.302984				1.12554	0.0241952				0.189412	-0.189802
		-0.0324338	-0.123814				0.38869	-0.151064				0.104819	-0.35869				0.0396325	0.348208				-0.168325	0.438764				-0.0203572	0.0039384
		-0.10256	-0.0966715				-0.704355	-0.0596505				0.953783	-0.398775				0.225298	0.37534				0.485059	0.493529				0.932117	-0.0846697
		-0.164471	-0.244463				0.092245	0.309787				0.256062	-0.254833				0.34106	0.422302				-0.252124	0.428199				-0.212399	0.0387559
		-0.227025	-0.137426				-0.19467	0.192746				-0.779768	-0.157515				0.0899781	0.239765				1.47846	0.094468				0.795431	-0.102236
		-0.303212	-0.0883531				0.406047	-0.611405				0.343953	-0.431694				0.255247	0.055541				0.843606	0.190087				-0.234053	-0.0362545
		-0.315775	-0.203129				-0.290586	0.551028				0.343309	-0.0971306				-0.142819	0.3211				1.09473	-0.00233985				0.537178	-0.11796
		-0.570789	-0.112587				-0.177922	0.407387				0.184651	-0.0960175				0.233076	0.284909				0.919157	0.17903				-0.166604	-0.252271
		0.0305849	-0.332532				-0.217789	0.231781				-1.83412	-0.19766				-0.476713	0.334703				1.2906	0.221392				1.17179	-0.132341
		-0.61568	-0.0372059				-0.0886465	-0.467194				0.195464	0.0901898				0.377039	0.096223				0.672797	0.184253				0.602216	0.131823
		-0.516217	-0.15531				0.207778	0.401537				-0.0117343	-0.435624				0.497868	0.151879				1.07242	0.544211				-0.211518	0.0963324
		-0.0499467	-0.3154				-0.0631718	0.223506				0.195315	-0.192464				-0.573764	0.511119				1.26085	0.90668				0.457014	0.018536
		0.00766243	-0.129134				0.115079	0.523735				-0.16466	-0.484663				0.341233	0.348385				-0.630835	-0.141565				-0.0334307	-0.306607
		-0.470622	-0.21954				-0.135934	0.227393				-0.0420805	-0.325653				0.0526659	0.231182				1.44805	0.683333				0.306414	0.0633214
		0.0180526	-0.299482				-0.081282	0.479527				0.702599	-0.0942845				-0.283389	0.0803853				1.32445	0.509029				0.895211	0.0901758
		-0.466557	-0.216523				-0.0920259	0.0214515				0.114613	-0.0936989				0.0722642	0.103149				-0.305551	0.978281				0.258771	0.0147205
		-0.0840237	0.0739267				-0.262184	0.00605275				-0.814743	-0.272784				-0.297809	0.117804				2.30966	0.0248749				0.683023	-0.0800379
		-0.301625	-0.057983				-0.230617	-0.182962				-0.143941	-0.231243				0.205676	0.42011				0.873426	0.29195				0.43445	0.0223712
		-0.443593	-0.28684				-0.231529	0.33484				-0.467385	-0.431855				0.0907257	0.372394				1.79835	0.164496				0.779446	-0.018284
		-0.130279	-0.159846				-0.468996	0.0572305				0.583406	-0.0732417				0.200003	0.210883				0.446089	0.0444063				0.38677	-0.230255
		-0.0799687	-0.289031				0.153457	-0.329827				0.058673	-0.0227926				0.174489	0.136763				0.376854	0.694421				0.483305	0.0363104
		-0.274415	-0.486549				0.0896718	0.205397				-0.864694	-0.237918				0.474452	0.436159				-0.101414	0.301224				-0.306716	-0.0366697
		0.387779	-0.148281				-0.124165	-0.128939				-0.546625	-0.0506604				-0.197002	0.110819				-0.0777417	0.416342				0.273859	0.0696371
		-0.142457	-0.0932726				-0.0596528	-0.0860482				0.70707	-0.222797				0.21389	0.041317				0.344146	0.42264				0.353258	-0.0209937
		-0.099267	-0.0371125				-0.235358	0.477075				0.127692	0.0492291				-0.540187	0.0836441				1.14274	0.0774862				1.04403	-0.187852
		-0.748321	-0.226754				0.114241	0.236149				0.297681	-0.106936				0.29055	0.270023				0.943066	0.29258				0.191734	-0.0940465
		0.0946636	-0.0607457				-0.177757	0.0274555				0.112485	-0.355626				-0.48845	0.224969				1.19639	0.0872523				0.987554	0.0752038
		0.137506	-0.109721				-0.198515	0.104714				-0.939532	-0.0166648				0.0771593	0.0636417				0.544957	0.181849				0.658097	-0.102928
		-0.221499	-0.0878123				-0.385082	-0.213693				0.487075	-0.040007				-0.111893	0.176802				0.551999	0.0849081				0.762982	-0.0511445
		-0.183603	-0.221582				-0.292652	-0.0927861				-0.567679	-0.332181				0.170532	0.3287				1.50283	0.589405				0.470198	0.082035
		-0.27656	-0.222973				-0.106219	-0.123396				-1.14192	-0.26021				0.290329	0.15848				0.712717	0.283994				0.74105	-0.0575458
		-0.17727	-0.165539				-0.122346	-0.108138				0.268671	-0.0740697				-0.0624662	0.0587352				1.2241	0.228463				0.151189	-0.0127222
		0.316911	-0.215252				0.477958	0.132391				-0.768186	-0.245808				-0.0692152	0.013746				1.10924	0.56004				0.593554	0.121783
		-0.250164	-0.153487				-0.469747	0.161909				0.35421	0.22853				0.386144	0.38776				2.04974	-0.0471092				0.292742	-0.0577789
		0.114973	-0.165412				-0.255719	0.174535				1.04373	0.05481				-0.697311	0.462594				1.43816	0.175604				1.14391	0.0240329
		0.20624	-0.214137				-0.115626	-0.0293551				0.435801	-0.332015				-0.120657	0.109243				0.374409	0.247281				0.8802	-0.123397
		-0.320021	-0.0298266				-0.638642	0.191216				-0.923092	-0.319865				0.183313	0.253125				2.30518	0.0586012				0.63371	-0.169506
		0.168143	-0.282585				0.408293	0.410757				-0.368879	-0.188586				-0.604106	0.322424				0.961563	0.133365				0.696648	-0.0724056
		0.0469811	-0.0808438				0.473872	0.102034				-0.393798	-0.165089				-0.137288	0.0796867				1.45446	0.567742				0.816693	-0.0213058
		-0.346497	-0.331289				0.248435	0.275465				-0.675921	-0.407554				-0.153158	0.206312				1.7731	0.3421				0.292509	-0.0203707
		-0.140774	-0.271698				0.116207	0.0986699				0.197425	-0.116735				-0.448347	0.327309				1.49454	0.524682				0.619079	-0.0979934
		0.154732	-0.289853				0.109425	-0.0678403				0.511536	-0.261639				-0.603481	0.142877				1.75956	0.576693				0.938122	-0.0880287
		-0.371033	-0.202295				0.0614375	-0.0749016				0.266745	0.0022008				-0.108858	0.23313				1.36513	0.170858				0.84331	-0.0847688
		-0.547445	-0.122064				0.403445	0.14702				-0.10543	-0.439303				0.310609	0.195881				0.641599	0.259918				0.172718	0.0610981
		-0.644869	-0.118659				-0.501839	-0.16006				-0.168952	-0.496564				0.238391	0.586033				0.470445	0.261453				0.417379	0.020438
		0.132579	-0.0808689				0.414504	-0.0750034				-0.67238	-0.0524709				0.110026	0.161104				-1.36681	0.083336				0.0185968	-0.00189245
		-0.0241835	-0.347194				0.616566	-0.373278				-0.0310893	-0.307491				0.117206	0.28576				0.774741	0.155923				0.448772	0.0432086
		0.234634	-0.164223				0.0862138	-0.301597				-0.653869	-0.176654				0.175611	0.360263				1.32855	0.217512				1.3145	-0.00150747
		-0.538358	-0.117731				0.300631	0.389924				0.0103822	-0.195423				0.0926145	0.212328				1.35223	0.470124				0.0973924	0.139503
		-0.241223	-0.30134				-0.084629	0.181618				-0.0143371	-0.291548				-0.177009	0.224046				0.617529	0.774424				0.718044	0.0936043
		-0.417684	-0.127725				-0.0906065	0.294746				0.000522423	-0.434014				0.370108	0.0921095				0.733981	0.873377				0.121283	0.0496928
		-0.174545	-0.362986				-0.191556	0.291674				0.308725	0.197808				-0.198408	0.261509				1.32345	0.572731				-0.0373112	-0.0237747
		-0.194485	-0.0163881				0.374752	0.27032				0.146	-0.336459				0.0187149	0.0768346				0.905747	-0.17548				0.447942	-0.077664
		-0.362337	-0.017537				0.146085	0.582959				-1.20859	-0.0238689				-0.285708	0.0428921				1.89206	0.160615				0.406472	-0.0306448
		-0.145663	-0.277134				-0.390142	0.486025				0.757751	-0.154665				-0.443129	0.352036				1.09814	0.0920021				0.556393	-0.107659
		-0.264107	-0.087763				-0.194286	0.102631				0.36088	-0.0145965				-0.470596	0.0348468				1.74957	0.377286				1.11362	0.0066917
		0.138347	-0.328719				-0.250282	-0.0779564				-0.233947	0.0744605				-0.422694	0.111546				-0.0566847	0.371399				0.796918	0.00172955
		-0.313239	-0.104981				0.0610725	-0.0127048				-0.247813	-0.384323				-0.0338525	0.172773				2.05233	0.175419				0.409256	0.00232199
		-0.75529	-0.146162				-0.223879	-0.0346475				0.28309	-0.214922				0.109296	0.00141434				2.33709	0.0980998				0.315466	-0.033433
		0.018824	-0.280459				0.267509	0.424895				-0.683059	-0.105538				-0.47818	-0.0522232				1.42695	0.705388				1.00904	-0.0355158
		0.0816539	-0.129885				-0.398633	-0.172571				1.51621	-0.18846				0.0142363	0.320035				0.552065	0.0534008				0.627502	0.0421776
		-0.860685	-0.0777053				-0.276349	0.163761				0.730866	-0.295462				0.426303	0.183313				1.09254	0.0162626				-0.00397276	-0.0691628
		-0.472647	-0.220502				-0.0180439	-0.186756				0.282279	-0.118545				0.552008	0.114913				0.455945	0.314262				-0.62525	-0.0558518
		-0.205581	-0.104921				0.361423	-0.0687886				0.598141	-0.540282				-0.564307	0.15678				0.737724	0.241647				0.238934	0.0146657
		-0.123135	-0.23039				0.0206258	0.150111				0.530218	-0.0125003				0.120107	0.130543				0.595611	0.412059				0.296601	0.0637479
		-0.94767	-0.282637				0.323587	-0.0571937				-0.0198298	-0.19009				0.460562	0.319496				0.353541	0.806578				-0.0230925	0.0923245
		-0.212316	-0.0222138				0.373553	0.154829				0.115202	-0.493176				-0.191559	0.0964865				0.654103	0.469447				0.77827	0.126191
		-0.291636	-0.160723				-0.119553	0.154285				-0.264821	-0.417126				0.0295896	0.454084				2.10608	0.288684				0.690342	-0.0765835
		-0.128395	-0.0769163				-0.380305	0.225649				-0.476243	-0.168236				0.179488	0.109273				1.0449	0.207842				0.702548	-0.0377099
		-0.254463	-0.216871				0.422666	0.249021				-0.370485	0.0534254				0.0045571	0.392083				1.2661	0.1906				-0.0856612	0.0170107
		0.186742	-0.095185				0.101628	0.207946				-1.1349	-0.389459				0.0761037	0.138466				0.694421	0.361867				0.553496	-0.0126535
		0.256882	-0.112236				0.25554	0.398625				-0.295201	-0.159381				-0.042595	0.557668				0.556198	0.223171				0.564306	0.067796
		-0.354221	-0.164188				0.219047	0.924396				0.520274	-0.300013				0.163295	0.337754				0.502528	-0.116668				0.26125	-0.0678417
		-0.0315896	-0.299327				0.492282	-0.225254				-1.34348	-0.339767				-0.168541	0.357777				-0.27921	0.573286				0.673505	0.123613
		-0.534889	-0.0818562				-0.0139914	-0.320532				-0.377931	0.0559468				-0.150735	-0.0896843				2.81195	0.420097				0.837368	0.103748
		0.267941	-0.0819621				0.422732	0.000322105				-1.17409	0.144683				-0.318468	0.348461				0.28649	0.660995				0.52808	0.157955
		-0.116014	-0.132854				0.392671	0.139222				0.422532	-0.606423				0.21179	0.0687494				-1.06795	0.185308				0.153064	-0.00278364
		0.409954	-0.211651				0.936363	-0.110576				-0.549697	-0.253451				-0.395928	-0.0312508				0.842862	0.238783				0.799594	0.0772646
		-0.335508	-0.047715				-0.544694	-0.295602				-0.799296	0.0419362				0.265731	0.184514				1.50365	0.58247				0.859089	-0.0400141
		-0.369427	-0.198517				0.0824868	-0.0908309				-0.703276	-0.311188				0.822538	0.178615				0.27178	0.420126				-0.403819	0.0754955
		0.0165639	-0.012046				0.359697	-0.275207				-1.01173	-0.156511				0.208592	0.240168				0.807196	0.432268				0.157553	-0.0249567
		-0.384753	-0.0370233				-0.235786	-0.0385404				0.321727	-0.243199				0.384115	-0.141422				1.2073	0.497181				-0.16944	0.170877
		-0.455857	-0.125229				-0.483828	0.115149				-0.208009	-0.182111				0.549396	-0.0904133				1.09743	-0.219172				-0.21948	0.0394541
		-0.357251	0.0287881				0.108293	-0.262637				0.472663	-0.0991575				0.0102332	0.145439				1.51472	0.46484				0.146675	-0.0660886
		-0.219721	-0.0477448				0.151504	-0.318914				1.45495	-0.211418				-0.106004	-0.0157959				0.601385	0.348116				0.48164	0.105517
		-0.298864	-0.188288				-0.52527	0.0940232				1.2706	-0.171683				-0.0901373	0.460509				0.677299	-0.25399				-0.0642293	-0.0884521
		0.0788547	-0.315445				-0.268515	-0.119506				0.458584	-0.0675783				-0.550162	0.283783				1.26233	0.587124				1.10848	-0.181353
		-0.861747	-0.190305				0.146738	-0.241146				-0.308521	-0.134547				0.479841	0.0797537				1.76071	0.278993				0.219884	-0.062421
		-0.399531	-0.199732				0.058188	0.000586201				-1.04169	-0.00449391				-0.0941346	0.246377				0.96247	-0.0384087				0.393112	0.0391179
		-0.62181	-0.109547				-0.0311412	-0.247611				-0.481036	-0.256193				0.443232	0.0121017				1.5019	-0.0422783				0.139524	0.0281068
		-0.343228	-0.330509				-0.372668	-0.341157				-0.0880418	0.06819				0.23008	0.162226				0.799859	0.443401				0.864945	-0.0234268
		-0.41237	-0.161233				0.167752	0.236869				0.0767644	0.0395594				0.168254	0.35345				1.6582	0.236146				0.526283	0.0717304
		-0.253573	-0.113025				-0.108407	-0.549252				0.0803269	-0.236949				0.131368	0.167797				1.56694	0.411499				0.432767	0.0141817
		0.0445109	-0.327363				-0.00863236	-0.494373				-0.837899	-0.144918				0.658526	0.255166				-0.63921	0.325749				-0.583966	0.0377045
		-0.312523	-0.2332				0.013035	0.16708				-0.222161	-0.183297				-0.0133915	0.373821				0.246146	0.276209				0.329667	-0.0675064
		-0.096161	-0.140494				0.26251	-0.0205691				-0.706881	-0.292068				0.0181668	0.238185				1.1447	-0.0358186				0.0989828	-0.076256
		-0.538713	-0.197647				0.139322	0.17497				-0.275917	-0.304093				-0.00942579	-0.0141491				0.629524	0.397963				0.941127	-0.006571
		-0.0649709	-0.0539287				-0.0921614	0.0272997				0.417169	0.0130395				0.185976	-0.0516938				0.52541	-0.0665072				0.813095	-0.105742
		-0.0194244	-0.377163				0.522281	-0.544565				0.147334	-0.0186168				-0.108124	0.398985				1.21843	0.82643				0.301774	-0.00779171
		-0.490246	-0.199405				0.148469	0.394615				-0.417139	-0.234868				0.336657	0.352155				-0.610825	0.61688				-0.473326	0.00488091
		-0.336064	-0.136663				-0.198238	0.293359				-1.11249	-0.0293929				0.205464	-0.0658694				1.27483	0.514171				0.337682	0.0241119
		0.294892	0.0688411				-0.241877	-0.124478				-0.326288	-0.404591				-0.127214	0.118375				1.05149	-0.306453				0.487569	-0.111777
		-0.739954	-0.110709				0.232112	0.041959				0.75334	-0.198889				-0.290359	0.200432				1.399	0.145771				0.140913	-0.0272615
		-0.686533	-0.345713				-0.0442063	0.0980572				0.0863128	-0.279026				0.910685	0.119627				-0.283291	0.427253				-1.04152	-0.181364
		0.356475	-0.239624				-0.0634553	-0.00956392				-0.248498	-0.392978				-0.262681	0.5505				0.592772	-0.0619332				0.427674	-0.243671
		-0.276142	-0.0998489				0.0408117	0.273261				0.441382	-0.300105				0.330581	0.170392				0.988956	0.298801				0.00790367	0.103752
		-0.338147	-0.156518				-0.543953	0.0428752				1.23158	-0.0436142				0.27745	0.181236				0.124525	0.0229091				0.358282	-0.116974
		-0.488701	-0.153203				-0.219225	-0.130041				0.495666	-0.287656				0.0233331	0.0126548				1.24474	0.541475				0.211473	-0.00267748
		-0.309528	-0.0672153				0.0394017	-0.0596108				-0.453146	0.215456				-0.0345447	0.320028				1.67428	0.112785				0.238207	0.124302
			-0.275341					-0.000793513					-0.00537003					-0.0428005					0.839061					0.105359
			-0.0848685					-0.380214					0.0362455					0.134291					0.430103					0.080475
			-0.262595					-0.0775239					-0.133512					0.466052					-0.0123076					-0.125774
			0.210967					-0.182022					-0.135475					0.034774					0.313925					0.15024
			-0.0169919					-0.259451					-0.2121					0.39852					0.514277					0.111419
			-0.257887					0.00673013					-0.115241					0.243025					1.05641					0.099271
			-0.177554					-0.0834999					-0.269687					-0.0690686					0.38576					-0.0113388
			-0.198655					-0.125612					-0.266424					0.21994					0.122053					0.0752585
			-0.219945					0.574422					-0.103519					0.0905348					0.693708					0.0199828
			-0.084857					-0.0279584					-0.453837					0.200714					0.0686229					-0.0868412
			-0.369358					-0.413299					-0.0530681					0.385805					0.446156					0.0484231
			-0.101223					0.209123					-0.181775					0.0585202					0.508672					0.018687
			-0.168695					0.0887875					-0.067167					0.0808801					0.121988					-0.0676899
			-0.114881					-0.126212					-0.380857					-0.0109156					0.235224					-0.0549114
			-0.0861877					-0.203264					-0.117804					0.237596					0.309115					0.217009
			-0.205061					0.105637					-0.078273					0.257327					0.320395					-0.00951179
			-0.193132					0.290298					0.128597					0.140728					0.206543					-0.0539718
			-0.143528					0.52717					0.0369856					0.303642					0.171821					-0.00190725
			-0.290038					0.0780671					0.227291					0.119765					0.363103					0.000494341
			-0.0610786					-0.368441					-0.12375					0.132145					0.365027					-0.180073
			-0.239243					-0.314341					-0.305821					0.234378					-0.0251085					-0.0356698
			-0.0462885					-0.137777					-0.346304					0.159719					-0.0738184					-0.0135675
			-0.0400331					0.0379751					0.0510855					-0.0222187					0.235096					0.0641403
			-0.131234					0.307652					-0.0441267					0.418399					0.0410411					0.045339
			-0.151663					0.362761					-0.161472					0.595011					0.287494					-0.0384329
			-0.27502					-0.193468					-0.502347					0.105728					0.550986					0.151656
			-0.326185					-0.453343					-0.259179					0.336703					0.153255					0.0962976
			-0.176946					0.149634					-0.286506					0.14431					0.202899					-0.00128453
			-0.140726					0.338719					-0.304774					0.171725					0.257566					-0.101456
			-0.226032					0.126291					0.0975589					0.192291					0.381652					-0.0769962
			-0.194762					-0.171508					-0.0875997					-0.0148833					0.381072					0.0317334
			-0.162524					0.112154					-0.206829					0.189477					0.360299					-0.00325789
			-0.246647					-0.100759					-0.449394					0.169193					1.07598					-0.0617086
			-0.133168					-0.0922709					-0.605784					-0.0349359					0.45776					0.130045
			-0.292359					-0.536108					0.419989					0.216885					0.160067					-0.181903
			-0.13519					0.501205					-0.311575					0.25202					-0.0617756					-0.180845
			-0.041243					-0.444906					-0.492671					0.347569					0.227649					0.0651083
			-0.20754					-0.721018					0.138274					0.214151					0.382399					0.111881
			-0.174528					0.168896					-0.297616					0.423721					0.0169649					0.0975434
			-0.217882					0.233493					-0.207555					0.0620266					0.368846					-0.0349439
			-0.434518					0.651279					-0.0646616					0.279651					0.445984					0.0232486
			-0.0578191					-0.304732					-0.190292					0.263509					0.244621					-0.0122792
			-0.114041					-0.400655					-0.333627					0.0217558					0.801156					0.214807
			-0.265251					-0.25753					-0.0961506					0.470206					0.239432					0.110565
			-0.0891814					-0.165493					0.0854353					0.286449					-0.101584					0.00211528
			-0.0524514					0.27296					0.450685					0.130126					0.662087					0.0244094
			-0.0557899					0.117217					-0.169333					0.116437					0.151684					0.131336
			-0.0656539					0.12501					-0.00806744					0.215011					-0.138496					-0.0830431
			-0.24459					0.280455					-0.128424					0.163512					0.367463					0.124753
			-0.165958					0.679934					-0.115742					0.492483					0.13568					-0.0329842
			0.0541681					0.0701017					-0.362455					0.068022					0.37332					0.0324765
			-0.254865					0.351057					-0.286819					0.124696					0.210707					0.0389929
			-0.014538					0.0706723					0.0648462					0.0709166					-0.0218319					-0.121551
			-0.0695637					-0.78364					-0.593651					0.1161					0.475938					0.176086
			-0.042914					0.198632					-0.0799588					-0.0320383					0.36979					0.109824
			0.00780136					-0.32465					-0.255126					0.304992					0.152324					-0.0362514
			-0.0684591					0.432141					0.111031					0.123821					0.246241					-0.00210095
			-0.145135					0.186794					-0.182543					0.217546					0.249563					-0.0659095
			-0.159194					0.253665					-0.253413					0.0147351					0.676072					0.157245
			-0.206053					-0.306672					0.0754556					0.233384					0.478903					-0.05192
			-0.214608					-0.441963					-0.16762					0.288816					0.451191					-0.182337
			-0.0801213					-0.195498					-0.184633					0.240043					0.309379					-0.00694462
			-0.204987					-0.53744					-0.0937941					0.0602364					0.396782					0.0134496
			-0.243667					0.000790234					-0.196162					0.212461					0.0680567					-0.110089
			-0.0913473					0.012147					-0.449233					0.231071					0.44602					-0.0319254
			-0.181695					0.169672					-0.0086995					-0.155019					0.511642					0.179663
			-0.0855338					0.346335					0.180897					0.133883					0.0857271					-0.0137747
			-0.280647					0.493292					0.206899					0.319026					0.181309					0.0238656
			-0.17004					-0.347094					-0.0170172					0.277164					0.228455					0.0416687
			-0.0732348					-0.167435					-0.210099					0.36529					0.188426					-0.0805451
			-0.359365					-0.258563					-0.0170489					0.266859					0.428167					0.00975847
			-0.110436					0.655212					-0.593655					0.435274					0.298222					-0.0509161
			-0.239643					0.279657					-0.158649					0.346031					0.522996					0.0694403
			-0.394511					0.242925					-0.383246					0.340134					0.565498					-0.0498139
			-0.267829					0.0684272					-0.0722185					0.104304					0.369767					-0.00147069
			-0.063208					-0.241223					-0.197018					0.13905					0.0783675					0.0819939
			-0.193878					-0.00652313					-0.0931626					0.141797					0.577159					-0.0576258
			-0.161959					-0.457299					0.0821988					0.140739					0.226617					0.00244261
			-0.0665582					0.142491					-0.0767099					0.179467					0.0160766					-0.0460974
			-0.154417					-0.396434					-0.462906					0.527138					0.442728					0.189773
			-0.189656					0.0954288					-0.187844					-0.0192962					0.464929					-0.0052052
			-0.331561					0.214728					-0.416784					0.304778					0.47089					-0.151003
			-0.100499					0.18991					0.0627693					0.20095					-0.148193					-0.160696
			-0.220385					-0.276458					0.0498236					0.186344					0.219246					-0.135782
			-0.245455					0.126531					0.136543					0.102836					0.10296					0.00506988
			-0.211297					0.257014					-0.178307					0.247322					0.0382139					-0.0767027
			-0.169702					0.256005					-0.171907					0.0325241					0.0759307					0.158584
			-0.195517					0.394464					-0.264561					0.0917622					0.381078					0.0507145
			-0.287477					-0.107185					-0.103745					0.223293					0.472251					-0.0805289
			-0.0552485					-0.251427					0.0558145					0.135749					0.282629					-0.0247089
			-0.101089					0.564101					-0.343798					0.119727					-0.0835191					-0.0429281
			-0.153271					0.0139515					-0.456735					0.451989					0.693396					-0.0162194
			-0.197035					-0.117079					-0.240149					0.257279					-0.08389					-0.0323951
			-0.107423					0.0402228					-0.33623					0.225016					0.351614					0.127163
			-0.420777					0.565594					-0.169907					0.371545					1.08727					0.00881494
			-0.0793628					0.322037					-0.0347059					0.203698					0.00553556					-0.104636
			-0.0499633					-0.0996745					0.073549					0.0732877					0.346965					0.0622602
			-0.255002					0.266696					-0.403369					0.241199					0.336479					0.112506
			-0.138664					-0.285914					0.156342					0.131061					0.213838					-0.0080293
			-0.224834					0.3458					0.00633882					0.162157					0.423306					-0.107882
			-0.0160515					0.520434					-0.0498368					-0.0310981					0.125731					-0.0704868
			-0.152786					-0.00842022					-0.585598					0.268533					0.47498					0.00751558
			-0.101858					0.556352					-0.335939					0.273565					0.334667					-0.0461402
			-0.138436					0.221945					-0.191215					-0.172642					0.718793					0.0741575
			-0.20628					0.224253					-0.0262848					0.288531					0.0189395					-0.206657
			-0.0963016					0.256636					-0.251241					0.164336					0.290839					-0.0565573
			-0.152521					0.0351691					-0.0181289					0.237745					0.165556					0.00211206
			-0.218933					-0.00946013					-0.021944					0.197986					0.42114					0.190337
			-0.159058					0.582774					-0.0562848					0.131174					0.317363					-0.10045
			-0.361179					0.0720722					-0.316658					0.402914					0.426713					-0.0370558
			-0.384025					-0.0193217					-0.0220789					0.476882					0.128893					-0.0801958
			-0.167033					0.253582					-0.39022					0.358917					0.0253089					-0.0896171
			-0.133603					0.136119					-0.15295					0.108172					0.32611					-0.0266131
			0.031133					-0.00486856					0.10885					-0.154169					0.0766669					-0.171925
			0.00187478					0.443283					-0.112402					-0.0107426					-0.0302577					-0.110416
			-0.205049					0.0486911					0.109495					0.0916243					0.254596					0.0310816
			-0.284572					0.271829					-0.207129					0.188827					0.367638					-0.0131209
			-0.214445					0.312866					-0.0915454					0.0599809					0.38302					0.0156992
			-0.035751					-0.28331					-0.188489					0.273465					0.50423					0.0785894
			-0.136666					0.107218					-0.187719					0.202504					0.613147					0.0606281
			-0.0985937					0.340803					-0.290276					0.111467					0.245081					0.074473
			-0.339565					-0.244635					0.423223					0.219201					0.423678					0.014669
			-0.419475					-0.0587279					-0.173791					0.346162					0.0585732					-0.0410064
			-0.110836					0.312223					-0.202175					0.232116					0.173877					-0.0347878
			-0.358341					-0.215254					-0.337162					0.111176					0.599551					0.012165
			-0.204152					-0.340297					0.290653					0.22329					0.375285					0.0572698
			-0.229869					0.216994					0.014763					0.388235					0.640648					0.0941857
			0.0288846					0.0107643					-0.318948					0.192731					0.431396					-0.00776326
			-0.193207					-0.0579723					0.028497					0.431824					0.569101					0.140493
			-0.167721					0.448882					-0.0999271					0.0204289					0.0728284					-0.0327613
			-0.267773					0.258765					-0.0142384					0.262329					0.312084					-0.145328
			-0.0707715					-0.0501777					0.236235					-0.0754274					0.19062					-0.0691554
			-0.0717819					-0.227334					0.20376					0.306259					0.0860051					0.0346116
			-0.183189					0.200174					-0.24817					0.0874602					0.53908					0.154519
			-0.315772					0.319898					-0.128361					0.422968					-0.171834					-0.332186
			-0.182331					-0.0114321					-0.196039					0.24301					0.631704					-0.0662595
			-0.122984					0.352223					-0.00736203					0.379138					0.123211					-0.102587
			-0.171932					0.0725577					0.108563					0.107516					0.26096					-0.0832497
			-0.339845					-0.140642					-0.123244					0.419157					0.759015					0.0227024
			-0.208227					0.285487					0.0713686					0.326762					0.241245					0.144641
			-0.0249802					0.249153					-0.176968					0.18832					0.423561					-0.0826447
			-0.281048					-0.0753491					0.287135					0.153417					0.707599					0.0166239
			0.00138678					-0.243638					-0.231155					0.0107688					0.727504					0.0801322
			-0.21951					-0.172968					0.14748					0.136389					0.354147					0.140952
			-0.163376					0.172672					-0.105385					0.220515					0.314803					0.0244679
			-0.115463					0.116023					-0.423111					0.419978					0.198886					-0.184264
			-0.154019					-0.0441611					-0.254109					0.244093					0.573277					0.0132006
			-0.131086					0.0834117					-0.471976					0.208271					0.439884					0.00867899
			-0.251188					-0.512351					-0.240043					0.0747035					0.603267					0.0308889
			-0.171112					-0.0364139					0.0258671					0.0923067					0.242222					0.127148
			-0.00182092					-0.0263803					-0.169873					0.171145					-0.0797302					-0.00478134
			-0.277006					0.177531					-0.280727					0.238708					0.275285					0.0380714
			-0.429814					-0.148115					-0.377571					0.268256					0.552121					-0.0729801
			-0.220577					0.143681					-0.25317					0.0938563					0.341343					-0.0420164
			-0.0959314					0.651675					-0.307039					0.219628					-0.215234					-0.143115
			-0.118195					-0.318545					-0.1444					0.449182					0.507466					-0.0148863
			-0.248819					-0.194747					-0.012491					0.124107					0.237905					-0.0607539
			-0.257558					-0.171718					-0.0377378					0.45328					0.209837					-0.0331165
			-0.227765					-0.408486					0.0114295					0.139514					0.0606083					0.0333357
			-0.226647					-0.207601					-0.3185					0.0132806					0.226368					0.0105871
			-0.247011					-0.220892					0.010928					0.290732					0.695068					0.0824298
			-0.45612					-0.149753					0.120466					0.410797					0.434856					0.0306581
			-0.193205					-0.100464					0.024416					0.145042					0.34686					-0.241654
			-0.191487					0.395595					-0.0717769					0.224506					0.283285					-0.0839411
			-0.22538					0.382992					-0.317033					0.234835					0.155748					-0.0564781
			-0.232933					-0.251929					-0.113436					0.292463					0.0496513					-0.0286276
			-0.0253416					0.150732					-0.226131					0.123735					0.179886					0.157049
			0.0479838					0.651082					-0.202806					0.0785196					-0.144867					-0.0252556
			-0.0561803					-0.0501446					-0.1494					0.265508					0.489538					0.0902694
			0.0197906					0.360417					-0.203961					0.0334978					0.486791					0.000248979
			-0.00126317					-0.456967					-0.243697					-0.0856456					0.572559					0.00828082
			-0.126537					-0.0423941					-0.201548					0.172514					0.309402					0.0398075
			-0.256457					0.0108331					-0.115312					0.296467					0.319271					0.0546096
			0.0974257					0.69222					-0.346024					0.118529					0.272959					0.133993
			-0.238993					0.111434					-0.0114824					0.276894					0.319252					-0.149561
			-0.100968					0.104581					-0.264029					0.29119					0.291948					-0.0732397
			-0.30049					-0.0304858					0.00113806					0.135232					1.13585					0.107444
			-0.168702					0.444555					-0.0343649					0.171787					0.0909544					-0.0312572
			-0.280703					0.282587					-0.0816975					0.43637					0.378067					-0.118931
			-0.264734					0.233528					-0.112724					0.232558					-0.136806					-0.0952181
			-0.0809204					-0.403909					-0.259452					0.202886					0.458507					0.153294
			0.0665004					0.779022					-0.235069					0.20386					0.19265					-0.0561835
			-0.147482					-0.235168					-0.0783949					0.20926					0.0447469					-0.0918732
			-0.257968					0.192183					-0.284354					0.140801					0.268228					-0.0134784
			-0.234496					-0.362616					0.0474834					0.357899					0.736627					0.226638
			-0.306814					0.0798365					0.14003					0.34815					0.184786					-0.0399763
			-0.0540683					-0.196402					-0.0850291					-0.0118295					0.140119					0.0252538
			0.0384409					0.116465					0.234981					-0.253144					0.146365					-0.179725
			-0.0101457					0.122524					-0.131748					0.250133					0.287432					-0.0241588
			-0.187034					-0.138891					-0.0907188					0.223977					-0.124582					0.135813
			-0.214899					0.0772065					0.121128					0.260223					-0.0599236					-0.0386152
			-0.402195					-0.0122988					-0.633248					0.487082					0.0907348					0.147817
			0.00140642					-0.201329					-0.337172					0.111754					0.347147					0.0156327
			-0.255916					0.220145					0.145709					0.0146859					0.332257					0.0787308
			-0.307609					-0.161612					-0.156471					0.527861					0.115424					0.147396
			0.0053116					0.111109					-0.370058					0.119586					-0.0916536					-0.0592194
			-0.296186					-0.268778					-0.108433					0.262647					0.30101					0.0718756
			-0.221775					0.431617					-0.474551					0.370202					0.513486					0.149393
			-0.0116974					0.179664					-0.5975					0.0751533					0.258751					0.074489
			-0.0490697					0.123628					-0.397396					0.279275					0.199296					-0.0722813
			-0.0976301					-0.334261					-0.119071					0.195052					0.158424					-0.0904713
			-0.123361					0.0341796					-0.435597					0.163175					0.186752					-0.0400728
			-0.225749					-0.251562					0.0123248					0.113765					0.142683					-0.214009
			-0.0457732					-0.101882					-0.322507					-0.00871318					0.236127					0.0985617
			-0.112437					0.249971					-0.348241					0.177805					0.243401					-0.032312

## Sheet: Supp Fig 13
Networks	Cognitive-selective	Aversive-selective	Appetitive-selective	Pain-selective	Domain_general
Visual	20.2478	1.49573	24.8881	14.5406	16.2849
Somatomotor	0.698599	0.50311	19.5166	41.1018	2.20005
Dorsal Attention	28.4419	1.18639	7.43062	7.92299	7.07643
Ventral Attention	6.91652	2.14842	33.1244	17.8156	14.0848
Limbic	0.829827	35.5475	4.38675	6.03252	0.430937
Frontoparietal	33.691	6.87358	5.99821	2.7015	32.7852
Default	9.17442	52.2453	4.65533	9.88491	27.1377
